# Supplementary material for: Two-dimensional gel proteome reference map of human small intestine
Source: Proteome Sci. 2009 Mar 19;7:10. doi: 10.1186/1477-5956-7-10 (PMC2667413; doi:10.1186/1477-5956-7-10)
Supplement: Additional file 3 — Mass spectra raw data and database search results. For spots identifications with a sequence coverage <20% and identification p-values between 0.001 and 0.05, we reported mass spectra raw data and database search results. Mass spectra raw data include centroid mass, peak height, relative peak intensity and peak area. The database search results consist of matching peptides sequences, observed masses and of the mass errors between expected and experimentally observed masses. [file 1477-5956-7-10-S3.xls]

## Sheet: Raw ion lists
Spot 48
Centroid Mass	Height	Relative Intensity	Area
709.317	216	5.08	861.39
788.424	221	5.2	714.55
822.387	1250	29.45	3246.59
827.406	171	4.04	591.92
864.423	215	5.06	415.91
927.46	296	6.99	606.87
1045.5	253	5.96	663.77
1068.57	191	4.51	503.79
1116.53	184	4.33	459.68
1162.55	984	23.19	2539.1
1268.53	184	4.33	443.13
1316.66	73	1.72	111.32
1318.66	494	11.64	1268.78
1476.64	204	4.82	477.41
1484.83	139	3.29	349.55
1724.98	96	2.27	254.66
2239.78	78	1.84	244.42
Spot 49
Centroid Mass	Height	Relative Intensity	Area
822.46	3658	54.6	10235.2
864.503	292	4.36	652.74
893.526	485	7.24	1394.37
905.537	307	4.58	765.96
927.546	289	4.32	854.94
976.544	397	5.93	1125.12
991.549	263	3.92	1004.5
993.574	348	5.19	907.53
1007.52	508	7.59	1375.34
1034.58	282	4.2	841.62
1045.6	465	6.94	1321.92
1068.66	669	9.98	1712.49
1090.64	324	4.84	898.36
1116.59	317	4.73	1007.41
1162.66	1832	27.35	4871.2
1222.75	321	4.8	881.27
1318.76	1218	18.19	3173.01
1322.74	302	4.51	757.65
1415.82	295	4.4	873.58
1418.8	118	1.76	299.67
1476.78	353	5.28	908.49
1484.95	297	4.44	968.97
1570.94	249	3.72	751.52
1725.11	529	7.9	1672.12
Spot 62
Centroid Mass	Height	Relative Intensity	Area
712.271	915	6.91	4003.48
742.435	3282	24.79	11735.1
800.478	888	6.7	2986.38
807.396	664	5.02	2281.38
818.407	714	5.4	2312.34
823.441	928	7.01	3527.15
845.422	2581	19.5	8911.87
864.474	677	5.11	2142.78
868.412	1033	7.8	3577.16
883.417	3188	24.08	8917.54
939.468	1832	13.84	5442.03
993.514	740	5.59	2072.37
996.53	1064	8.04	3186.26
1001.51	3171	23.96	9095.74
1004.53	1276	9.64	3784.08
1045.55	940	7.1	2647.48
1047.55	995	7.52	2593.24
1074.57	792	5.98	2325.23
1077.16	932	7.04	2093.7
1082.57	1034	7.81	3242.38
1107.51	5230	39.5	14523.8
1119.52	1971	14.89	5226.14
1133.6	751	5.67	2086.76
1148.61	585	4.42	1781.38
1154.58	496	3.75	1087.83
1156.55	1291	9.75	3929.91
1206.59	13238	100	37091.9
1213.59	698	5.27	2210.43
1229.61	740	5.59	2090.67
1234.66	1227	9.27	3525.83
1259.6	816	6.16	2569.1
1301.61	702	5.3	2045.45
1320.58	1859	14.04	5328.74
1323.62	1099	8.3	2853.33
1339.73	1020	7.7	4003.77
1400.65	1036	7.83	3090.66
1429.71	678	5.12	1913.61
1431.66	3496	26.41	9439.68
1435.7	851	6.43	2609.62
1493.73	865	6.53	2596.56
1593.77	3397	25.66	9233.64
1707.77	1176	8.88	3308.81
1764.86	1811	13.68	4748.65
1995.97	541	4.08	1209.84
2088.99	2747	20.75	6932.75
Spot 67
Centroid Mass	Height	Relative Intensity	Area
742.475	4161	31.39	14512.4
750.452	760	5.73	2483.69
797.374	1292	9.75	4068.6
800.523	827	6.24	2523.33
845.457	2537	19.14	6945.2
868.446	2906	21.92	7913.71
883.454	4206	31.73	12600.7
939.507	2438	18.39	7378.46
1000.59	475	3.58	1357.64
1001.57	2519	19	4134.55
1004.57	638	4.81	1924.12
1028.58	786	5.93	2135.89
1067.59	933	7.04	2693.93
1074.59	573	4.33	1991.34
1092.56	577	4.35	1945.46
1095.61	573	4.32	1673.48
1107.58	4030	30.4	10871.9
1111.57	962	7.25	2690.71
1139.56	1055	7.96	3134.26
1155.55	1262	9.52	3666.67
1206.67	13257	100	38901.4
1232.66	768	5.8	1869.88
1235.6	974	7.35	2835.29
1339.83	1870	14.1	5967.66
1429.79	242	1.83	824.32
1431.74	3145	23.73	8477.92
1515.83	62	0.47	155.25
1518.82	562	4.24	1650.51
1593.88	2932	22.12	8315.39
1764.96	1556	11.74	4304.08
1791.82	4309	32.51	10838.3
1996.11	426	3.21	1441.55
2089.13	2007	15.14	5832.19
2384.05	348	2.63	1215.09
Spot 95
Centroid Mass	Height	Relative Intensity	Area
743.45	1372	16.45	4306.82
756.427	2306	27.64	7253.13
771.47	747	8.95	2171.67
812.577	609	7.3	1948.72
838.47	4623	55.41	13554
868.454	1646	19.73	4834.85
880.479	1058	12.68	3332.27
913.56	1166	13.97	3362.99
944.475	2718	32.58	8077.74
1028.62	616	7.39	1849.79
1044.56	485	5.81	1322.37
1074.55	771	9.24	2287.56
1170.7	2284	27.38	6393.87
1191.66	1072	12.84	2876.23
1200.6	343	4.11	1097.09
1303.74	879	10.54	2450.96
1305.72	780	9.35	2105.27
1331.73	191	2.29	663.56
1349.7	1307	15.67	3556.47
Spot 111
Centroid Mass	Height	Relative Intensity	Area
710.444	1291	10.19	3566.91
773.452	1121	8.84	3501.04
815.483	705	5.56	1875.36
849.49	2232	17.62	4942.69
853.483	1082	8.54	3051.68
859.485	1445	11.4	3625.73
864.511	1011	7.98	2431.04
881.547	2226	17.56	5793.92
927.486	2044	16.13	5066.17
972.566	1908	15.06	5012.67
992.583	1574	12.42	4238.2
1020.58	12673	100	31726.5
1032.54	921	7.26	2323.21
1036.59	670	5.28	1602.65
1045.59	1066	8.41	2854.5
1082.63	821	6.48	2175.85
1107.6	903	7.13	2302.72
1179.66	935	7.37	2303.2
1206.67	1003	7.92	2576.51
1227.7	1286	10.14	3270.53
1247.77	3342	26.37	7735.59
1259.78	1266	9.99	3503.71
1269.7	1700	13.41	3888.31
1317.7	1048	8.27	2839.87
1320.67	1466	11.57	3342.59
1354.69	991	7.82	2598.27
1393.77	1060	8.36	2505.48
1408.74	4803	37.9	10856.8
1418.8	695	5.48	1815.88
1429.83	1854	14.63	4059.78
1436.83	1282	10.12	3019.1
1459.77	1205	9.51	2799.53
1475.84	1105	8.72	2385.27
1477.81	1374	10.85	3218.96
1493.82	1066	8.41	2623.43
1511.76	471	3.72	1184.39
1515.81	659	5.2	1598.97
1531.85	7554	59.61	16555.4
1575.84	857	6.76	2132.74
1594.89	1101	8.69	2443.97
1623.95	584	4.61	1711.61
1655.87	654	5.16	1370.63
1657.88	859	6.78	1752.88
1707.87	1040	8.21	2539.47
1713.98	650	5.12	1626.69
1789	1186	9.36	2550.02
1791.86	1094	8.64	3153.11
1809.02	728	5.75	1897.54
1878	394	3.11	913.39
1884.04	469	3.7	1040.24
1931.07	543	4.29	1190.99
1937.15	383	3.02	1042.77
2152.21	1044	8.24	2466.14
Spot 129
Centroid Mass	Height	Relative Intensity	Area
781.456	314	2.31	950.6
788.505	875	6.42	2627.48
805.526	1874	13.75	5530.73
875.591	891	6.53	2664
883.525	13630	100	41508.2
927.59	1205	8.84	3520.8
944.628	1110	8.14	3363.98
961.654	3176	23.3	9270.25
972.675	488	3.58	1372.32
976.586	415	3.05	1254.36
984.636	389	2.85	1315.2
1007.57	773	5.67	2160.05
1045.67	382	2.8	1069.83
1066.69	1400	10.27	3385.62
1071.63	355	2.61	1109.18
1086.79	627	4.6	1799.14
1128.71	6050	44.38	17027
1132.68	621	4.56	2039.06
1142.73	318	2.33	1101.1
1145.76	11931	87.53	32631.7
1174.75	4374	32.09	12066.8
1248.79	2740	20.1	7418.6
1335.82	9155	67.17	24115
1351.83	633	4.64	1518.24
1355.75	396	2.9	1064.45
1452.95	909	6.67	2233.26
1459.9	752	5.52	2010.23
1609.91	491	3.61	1369.95
1681.16	365	2.68	884.63
1697.03	794	5.82	1974.67
1741.16	342	2.51	855.61
1960.06	345	2.53	695.19
Spot 134
Centroid Mass	Height	Relative Intensity	Area
758.5	734	5.97	2050.03
760.422	12296	100	34669.1
852.524	276	2.24	1104.94
856.635	3418	27.8	9202.1
890.583	2413	19.63	6890.28
922.535	264	2.15	809.35
969.629	1439	11.7	4081.46
1013.59	1004	8.16	2674.23
1091.67	4335	35.26	10690
1107.72	407	3.31	769.93
1137.64	109	0.88	228.38
1168.67	202	1.64	711.08
1274.8	395	3.21	1147.91
1346.78	433	3.52	1214.72
1392.84	276	2.24	728.37
1402.92	277	2.25	819.31
1424.79	358	2.91	1013.84
1430.87	496	4.03	1408.03
1615.89	256	2.08	573.77
1631.89	513	4.18	1178.53
1742.97	578	4.7	1489.41
1831.07	124	1.01	235.4
2143.24	263	2.14	769.69
Spot 150
Centroid Mass	Height	Relative Intensity	Area
780.3	1150	4.6	5849.42
797.392	25002	100	60289.9
819.461	4422	17.69	10887.3
837.521	6948	27.79	16758.3
878.468	5775	23.1	13582.4
927.479	988	3.95	2789.13
947.567	12639	50.55	30127.2
1045.56	2011	8.04	4988.58
1050.45	1333	5.33	3748.18
1067.52	2827	11.31	6712.56
1075.55	2315	9.26	5336.71
1086.55	1795	7.18	4035.28
1100.58	1052	4.21	3204.7
1118.59	2680	10.72	6013.14
1126.6	1491	5.96	3398.91
1128.62	1408	5.63	3399.18
1160.62	2332	9.33	4811.74
1172.67	11752	47.01	25129.9
1194.66	1215	4.86	3051.6
1198.68	935	3.74	2552.31
1203.66	1671	6.68	3764.27
1255.66	1387	5.55	3152.68
1264.69	1453	5.81	3048.34
1269.66	2497	9.99	5077.57
1282.71	5961	23.84	13267.6
1329.72	12005	48.02	26092.8
1342.71	1663	6.65	3775.11
1344.72	1569	6.28	3430.97
1368.65	1910	7.64	3692.56
1401.74	868	3.47	1936.91
1429.78	1781	7.12	3856.38
1438.82	1637	6.55	3891.81
1449.76	1179	4.71	2401.69
1481.84	831	3.32	1996.15
1554.85	1233	4.93	2739.09
1597.84	1007	4.03	2215.31
1629.85	3197	12.79	6786.66
1645.84	5049	20.19	9795.03
2212.23	712	2.85	1318.16
Spot 169
Centroid Mass	Height	Relative Intensity	Area
712.241	475	1.84	1550.87
759.258	366	1.41	1866.72
760.396	1284	4.96	4224.07
793.437	6499	25.1	17685.8
824.444	1792	6.92	5314.17
828.451	3993	15.42	10707.1
841.474	2977	11.5	7930.2
848.445	2264	8.75	5433.33
890.457	946	3.65	3202.7
921.532	529	2.04	1539.44
990.487	15818	61.1	42405.4
1004.52	960	3.71	2114.74
1006.48	1449	5.6	3870.05
1038.5	1117	4.32	2871.47
1109.52	3933	15.19	10077
1118.58	6185	23.89	15844.1
1175.58	552	2.13	1760.67
1192.59	510	1.97	1590.61
1211.66	850	3.29	1928.5
1220.56	958	3.7	3107.19
1221.52	771	2.98	2327.09
1237.53	14909	57.59	38391.9
1244.54	1263	4.88	3742.71
1265.64	15135	58.47	38811
1269.64	5501	21.25	14479.3
1297.63	2930	11.32	7124.48
1339.76	2076	8.02	4863.5
1671.72	289	1.12	1560.89
1687.89	3185	12.3	7453.12
1712.84	102	0.39	125.56
1715.79	4443	17.16	11147.4
1739.85	8040	31.06	19826.3
1743.84	2262	8.74	5336.36
1771.84	918	3.55	2169.89
Spot 175
Centroid Mass	Height	Relative Intensity	Area
713.294	417	9.36	1163.28
728.489	557	12.51	1329.03
760.453	659	14.81	2257.46
832.389	2405	54.02	8280.75
922.557	356	7.99	904.15
935.58	1698	38.14	4464.29
990.588	429	9.63	1129.12
1006.58	297	6.67	992.39
1237.68	391	8.79	1104.47
1265.78	624	14.02	1827.08
1412.89	970	21.78	2595.87
1463.9	2499	56.13	6019.57
1601.96	3474	78.03	8072.72
1667.94	1781	40	3753.78
1842.1	2063	46.34	4474.07
1856.13	222	4.99	509.62
1876.03	225	5.04	532.58
Spot 211
Centroid Mass	Height	Relative Intensity	Area
712.328	636	7.36	2154.63
757.541	845	9.78	2618.39
874.527	448	5.18	1346.64
901.567	713	8.24	1139.62
909.524	569	6.58	1821.76
919.546	356	4.11	1012.38
924.591	462	5.34	1388.17
964.642	1939	22.43	5462.72
1000.6	2256	26.1	6043.63
1028.67	122	1.42	334.89
1045.67	578	6.69	1760.96
1092.77	571	6.6	1807.81
1104.69	388	4.49	1060.28
1175.72	2423	28.03	6290.64
1182.73	1043	12.06	2694.99
1192.66	403	4.67	1245.84
1195.7	402	4.65	1241.99
1209.71	753	8.71	1863.93
1211.7	2555	29.56	6378.15
1238.69	765	8.85	1996.76
1263.81	220	2.54	597.11
1265.73	820	9.49	2247.92
1276.8	603	6.98	311.07
1283.72	8644	100	21559
1323.85	381	4.41	1251.92
1339.81	875	10.12	2452.75
1357.82	488	5.64	1296.13
1415.82	351	4.06	922.9
1462.85	1484	17.17	3434.62
1491.94	440	5.09	985.39
1494.91	2928	33.87	3885.99
1580.02	373	4.32	962.7
1590.96	380	4.4	996.53
1600.99	802	9.28	1895.31
1967.21	245	2.83	492.11
2191.3	170	1.97	307.42
Spot 214
Centroid Mass	Height	Relative Intensity	Area
757.34	872	7.58	3041.76
874.315	481	4.18	1677.66
900.387	240	2.09	633.92
964.399	2501	21.73	6746.57
1000.35	1917	16.65	5468.75
1011.35	557	4.84	1918.5
1022.38	332	2.88	819.87
1029.42	527	4.58	1386.57
1092.48	1011	8.78	3025.53
1104.38	630	5.47	1938.03
1139.45	544	4.72	1455.63
1175.43	1559	13.54	4159.56
1192.36	1096	9.52	3001.68
1195.41	2091	18.16	4345.53
1209.4	2612	22.69	6875.92
1211.39	4578	39.77	7306.33
1238.38	753	6.54	2015.25
1255.49	607	5.27	1910.99
1265.41	1399	12.15	4116.97
1273.5	550	4.78	1435.18
1276.47	1663	14.44	4572.85
1283.4	11512	100	29684.4
1323.51	1221	10.61	3865.58
1339.48	1294	11.24	3009.01
1415.49	457	3.97	1455.67
1429.54	394	3.42	1034.57
1462.5	2430	21.11	6421.63
1474.57	198	1.72	313.96
1476.56	384	3.33	1168.39
1478.56	1228	10.67	3074.49
1491.58	2712	23.55	3991.98
1494.55	2942	25.55	6069.02
1513.56	715	6.21	2237.89
1559.55	473	4.11	1467.56
1579.63	1853	16.09	4605.38
1590.58	647	5.62	1997.75
1600.61	2480	21.54	5738.57
1605.61	428	3.72	1139.4
1614.6	346	3.01	892.21
1703.67	503	4.37	1389.49
1895.7	617	5.36	1641.13
1966.76	728	6.33	1761.4
2024.82	525	4.56	1313.56
2563.04	1806	15.69	4153.89
Spot 224
Centroid Mass	Height	Relative Intensity	Area
772.427	1937	24.01	5522.48
775.437	4839	59.98	12892.9
793.441	338	4.19	829.57
816.446	326	4.04	1005.02
829.483	757	9.39	2154.71
900.527	3573	44.28	9458.29
909.414	8069	100	20321.5
990.488	464	5.75	1308.47
1012.56	932	11.55	2507.56
1029.59	3702	45.89	9870.71
1041.59	485	6.01	1613.05
1045.57	586	7.26	1696.87
1061.56	453	5.62	1254.36
1158.63	763	9.45	2010.89
1263.65	6580	81.55	16191.8
1283.6	406	5.03	1228.31
1386.82	750	9.29	2088.5
1478.77	1053	13.06	2559.23
1600.78	2336	28.96	5488.29
1616.77	1708	21.17	4600.92
1660.71	464	5.76	1176.94
1730.87	1070	13.27	2624.38
1757.83	468	5.8	1569.71
1774.01	5196	64.4	12083
1790.94	1266	15.69	3006.21
1882.01	529	6.56	1377.47
1896.05	304	3.77	376.16
2383.95	179	2.22	419.5
Spot 227
Centroid Mass	Height	Relative Intensity	Area
712.238	1656	4.43	4329.22
754.381	917	2.45	2378.84
772.404	8186	21.9	22727.6
775.418	20151	53.91	57560.3
794.366	762	2.04	2251.03
797.393	1420	3.8	3930.75
812.428	1297	3.47	3227
829.456	2714	7.26	7189.14
836.437	980	2.62	2704.93
849.409	784	2.1	2149.97
851.415	773	2.07	2885.89
855.443	1005	2.69	2664.13
864.453	1168	3.12	3413.05
900.504	12157	32.52	30993.8
909.397	30006	80.28	85037.5
1012.54	7725	20.67	20828.5
1016.53	1822	4.87	5046.15
1029.57	21310	57.01	57811
1033.56	3555	9.51	9560.18
1044.53	2026	5.42	5360.13
1061.55	4666	12.48	12299.1
1148.57	900	2.41	2256.98
1152.53	2660	7.12	6654.66
1158.6	857	2.29	2193.47
1168.52	1369	3.66	3341.03
1172.54	1089	2.91	2729.77
1192.6	756	2.02	2122.37
1200.52	919	2.46	2238.28
1233.6	953	2.55	2402.54
1261.56	1436	3.84	4152.3
1263.64	37379	100	105219
1283.62	5519	14.76	14465.7
1332.58	16233	43.43	41993.5
1337.65	504	1.35	2258.1
1346.61	885	2.37	2298.78
1405.66	9801	26.22	25379.8
1421.64	2782	7.44	6424.65
1478.77	4885	13.07	12714.8
1600.78	24122	64.53	62419.2
1614.79	1386	3.71	4055.32
1642.73	261	0.7	295.48
1660.72	6306	16.87	15996.6
1676.7	2076	5.55	5521.31
1730.87	3348	8.96	8058.21
1774	2113	5.65	6079.71
1790.92	1190	3.18	3036.9
1882.01	3764	10.07	8984.59
2790.36	308	0.82	670.53
2806.31	196	0.52	303.79
Spot 234
Centroid Mass	Height	Relative Intensity	Area
772.424	846	18.5	2541.02
775.436	2693	58.89	6765.73
894.507	415	9.07	1379.07
900.519	1997	43.67	5297.26
909.418	2936	64.21	7823.52
927.489	1260	27.56	3902.32
959.497	272	5.94	823.85
963.492	433	9.46	1175.54
976.522	605	13.22	1495.86
987.506	505	11.04	1405.11
1029.57	1077	23.54	2611.4
1045.57	551	12.04	1779.69
1102.57	184	4.02	577.9
1104.58	1818	39.76	4614.46
1182.59	3032	66.3	7194.39
1217.58	409	8.94	1331.09
1233.61	1200	26.24	3120.14
1236.6	637	13.92	1683.62
1263.65	1580	34.55	3749.72
1283.58	690	15.1	1960.03
1310.68	999	21.84	2472.28
1417.77	340	7.44	955.62
1478.77	363	7.93	941.98
1600.78	903	19.74	2326.4
1616.78	551	12.05	1457.54
1639.92	393	8.6	1008.07
1774.01	926	20.25	2117.76
1958.01	261	5.71	619.07
2383.9	167	3.64	151.52
Spot 319
Centroid Mass	Height	Relative Intensity	Area
705.5	549	6.1	1635.1
725.492	651	7.23	1850.62
750.448	446	4.96	1074.82
754.552	1371	15.23	3720.32
768.506	1725	19.16	4869.85
770.498	2261	25.12	6241.99
787.521	7564	84.04	21076.4
840.635	9000	100	22866.4
868.606	589	6.54	1639.62
884.587	4923	54.7	12288.9
953.613	1693	18.81	4452.67
1017.67	230	2.56	304.85
1019.66	1352	15.02	3383.41
1040.69	895	9.94	2213.8
1045.7	490	5.45	1302.96
1166.77	330	3.66	778.52
1168.82	532	5.91	1554.82
1193.78	205	2.28	104.65
1196.82	167	1.85	491.45
1268.88	453	5.04	1222.89
1373.93	1058	11.75	2758.83
1394.99	1354	15.04	3137.77
1884.2	247	2.74	437.67
2253.51	139	1.54	252.85
Spot 326
Centroid Mass	Height	Relative Intensity	Area
712.31	1040	7.1	4967.67
833.46	1243	8.49	5211.93
840.491	746	5.1	3109.6
841.509	679	4.63	2293.92
855.511	2657	18.15	8986.42
871.509	961	6.56	3585.16
896.518	1769	12.08	6788
927.511	3450	23.56	12900.2
941.676	2127	14.52	8594.48
960.567	1068	7.3	4290.56
992.623	587	4.01	2408.16
1011.63	2974	20.31	10795.1
1053.71	637	4.35	2367.45
1112.53	1264	8.63	5085.15
1153.6	590	4.03	2852.38
1180.76	696	4.75	3250.61
1194.81	14643	100	50617.1
1198.8	1705	11.64	5989.9
1213.73	1798	12.28	6307.21
1216.74	996	6.8	4856.48
1232.83	7161	48.91	28474.6
1260.76	859	5.86	3168.64
1340.78	610	4.17	2134.89
1344.82	807	5.51	3121.27
1363.83	598	4.08	2063.41
1371.89	1239	8.46	3948.95
1382.88	623	4.26	2027.25
1389.85	3444	23.52	13074.4
1399.92	3204	21.88	10804.4
1402.82	5836	39.86	20213
1415.9	1239	8.46	4250.85
1520.94	697	4.76	2179.32
1536.92	630	4.3	2087.14
1552.92	418	2.85	1603
1555.92	1930	13.18	6936.01
1577.86	1033	7.06	4224.82
1639.03	571	3.9	1602.7
1674.99	1030	7.03	3715.02
1699.09	1115	7.61	3957.11
1711.11	1086	7.42	4024.18
1791.09	689	4.7	2394.79
1818.14	727	4.97	2622.55
1834.13	509	3.48	1497.52
1836.14	1279	8.73	4671.05
1917.19	456	3.12	1460.03
1919.24	2614	17.85	10614.5
2047.34	395	2.69	1601.54
2560.41	430	2.94	1851.58
Spot 366
Centroid Mass	Height	Relative Intensity	Area
731.453	500	4.31	1490.23
779.472	578	4.99	1643.86
786.435	504	4.34	1665.19
788.52	780	6.73	2103.08
795.468	2021	17.42	4936.38
851.502	690	5.95	2203.17
896.557	484	4.17	1197.05
906.53	497	4.28	1316.83
944.612	625	5.39	1613.53
951.552	399	3.44	1220.3
968.566	3899	33.61	10347
972.59	639	5.51	1928.78
1002.53	860	7.41	2396.55
1032.66	967	8.33	2607.43
1037.62	421	3.63	949.12
1045.64	823	7.1	1733.44
1058.73	928	8	2701.01
1066.69	1684	14.52	4358.43
1089.69	874	7.53	2271.72
1100.69	516	4.44	1296.64
1107.66	497	4.28	1435.41
1109.65	697	6.01	1800.53
1121.64	897	7.74	2379.35
1153.66	599	5.16	1486
1161.64	10595	91.33	26118
1169.65	600	5.17	1782.36
1197.7	507	4.37	1179.42
1209.72	568	4.9	1421.55
1213.73	500	4.31	1305.5
1245.76	1504	12.97	3734.45
1275.77	498	4.29	1324.61
1287.81	631	5.44	1715.02
1335.81	525	4.53	1366.3
1427.85	11601	100	26838.2
1449.89	1596	13.76	3799.88
1506.85	649	5.59	1782.29
1566.89	260	2.24	566.89
1570.85	2276	19.62	5210.05
1739.97	1389	11.97	3346.03
1807.99	778	6.71	1877.64
Spot 369
Centroid Mass	Height	Relative Intensity	Area
729.481	1912	13.59	5684.09
745.515	7135	50.72	21494.3
819.525	1019	7.25	3221.76
829.561	1382	9.83	4066.72
835.514	3592	25.53	9276.75
870.626	2443	17.37	7262.96
874.572	848	6.03	2100.97
877.586	1618	11.5	4639.27
894.59	1888	13.42	5735.79
896.576	2317	16.47	5408.62
919.571	1256	8.93	3280.66
927.6	1827	12.99	5292
940.599	1304	9.27	4009.18
945.637	1930	13.72	5543.65
1022.64	1501	10.67	4024.21
1033.66	1501	10.67	3228.77
1037.67	2470	17.56	6338.76
1039.66	1915	13.61	5225.72
1045.69	2768	19.68	7594.69
1060.68	810	5.76	2248.71
1064.72	903	6.42	2654.82
1074.68	894	6.36	2615.85
1100.74	5840	41.52	15109.4
1118.68	780	5.54	2284.16
1144.72	2021	14.37	5367.18
1158.76	935	6.65	2643.88
1179.76	2005	14.26	5560.31
1182.74	798	5.68	2090.78
1188.7	1894	13.46	5447.55
1190.74	1887	13.41	5267.54
1204.73	751	5.34	2300.17
1213.78	2535	18.02	6624.13
1221.77	716	5.09	1945.37
1229.79	722	5.13	2040.08
1232.79	792	5.63	2171.79
1235.71	2006	14.26	5566.64
1275.79	6044	42.97	16642.5
1282.83	793	5.64	1987.03
1300.78	751	5.34	2151.78
1307.85	643	4.57	1734.61
1319.87	850	6.04	2037.66
1330.83	7927	56.36	22259.8
1376.93	1819	12.93	4923
1393.91	758	5.39	1982.08
1438.9	744	5.29	1990.99
1470.94	371	2.64	790.55
1475.95	900	6.4	2542.55
1488.91	389	2.77	1124.04
1491.97	240	1.71	527.81
1493.95	909	6.46	2750.41
1497.93	737	5.24	2075.37
1510.91	260	1.85	515.87
1515.91	392	2.78	555.51
1529.98	310	2.2	610.96
1538.98	167	1.18	252.13
1544.98	1618	11.5	4694.78
1546.94	1893	13.46	4017.99
1549.01	1720	12.22	5241.9
1561.95	261	1.86	597.7
1639.04	243	1.73	603.77
1652.99	608	4.32	1637
1657.05	451	3.21	500.61
1681	359	2.56	738.33
1701.03	436	3.1	735.64
1708.02	344	2.45	928.97
1791.99	815	5.79	2588.65
1813.1	226	1.61	599.04
1887.27	345	2.46	940.09
2288.54	320	2.27	449.92
2384.27	655	4.66	875.33
Spot 378
Centroid Mass	Height	Relative Intensity	Area
760.318	462	8.03	1720.93
909.38	5745	100	15207.5
912.443	983	17.11	3050.33
920.385	405	7.04	1275.5
973.437	345	6	926.85
1032.47	309	5.37	983.94
1127.56	1176	20.47	2823.52
1149.55	835	14.53	1930.57
1189.52	816	14.2	2228.72
1193.55	4889	85.09	12116.1
1206.57	615	10.71	1763.28
1270.59	445	7.74	1121.38
1285.51	266	4.62	631.71
1301.58	394	6.86	1017.18
1393.54	446	7.76	1008.3
1433.63	363	6.33	866.28
1458.61	572	9.95	1535.66
1492.61	361	6.28	960.81
1538.64	1869	32.54	4560.37
1544.66	635	11.05	1527.96
1552.62	317	5.52	825.84
1566.68	104	1.81	231.1
1755.71	360	6.26	852.09
1771.71	359	6.25	771.15
1904.79	200	3.49	316.54
2331.94	229	3.99	474
2347.93	156	2.72	275.95
Spot 436
Centroid Mass	Height	Relative Intensity	Area
712.287	2015	4.33	6494.33
758.372	565	1.21	1372.11
766.405	2422	5.2	6637.81
769.484	22706	48.77	63911.6
783.459	1697	3.65	6554.79
806.48	2259	4.85	5990.11
816.471	6543	14.05	16356.4
833.428	2159	4.64	5978.47
851.441	5840	12.54	15007.4
863.415	25669	55.13	70766.7
891.515	1340	2.88	3254.9
939.518	4786	10.28	13491.7
944.576	3271	7.03	8434.94
959.563	477	1.02	1209.7
961.588	1302	2.8	4003.32
991.525	3751	8.06	10601.1
994.586	33537	72.03	92092.5
1066.63	46557	100	140203
1069.58	17208	36.96	47981.5
1170.7	42228	90.7	122441
1174.69	8686	18.66	20160.2
1186.71	1906	4.09	4492.96
1202.69	8840	18.99	22709.9
1239.72	956	2.05	2948.73
1753.92	11129	23.9	27139.8
1767.94	681	1.46	1332.12
1769.92	1887	4.05	4685.99
1827.01	1384	2.97	3361.29
1870.09	10026	21.53	24288.9
1882.03	11119	23.88	27027
1896.05	617	1.33	1244.52
1898.03	1544	3.32	3667.32
Spot 484
Centroid Mass	Height	Relative Intensity	Area
863.446	441	5.6	1308.41
990.496	196	2.49	467.2
1030.56	492	6.24	1639.04
1045.59	304	3.86	1347.96
1144.67	893	11.33	2773.05
1146.62	1910	24.24	6005.45
1153.66	442	5.61	1379.14
1162.6	242	3.07	700.34
1186.67	304	3.86	951.76
1218.65	359	4.56	1084.9
1263.71	42	0.53	70.73
1265.71	272	3.46	1011.93
1379.79	1371	17.41	5136.68
1465.92	1273	16.16	4156.54
1598.87	6606	83.86	19439.2
Spot 542
Centroid Mass	Height	Relative Intensity	Area
817.292	216	3.16	443.07
864.371	608	8.9	1613.04
875.428	750	10.98	2249.5
897.389	1028	15.05	2946.63
951.404	309	4.52	853.73
958.428	265	3.89	889.87
991.531	5362	78.5	15193.1
1013.47	303	4.44	999.29
1064.36	750	10.97	2089.91
1151.45	241	3.53	720.74
1167.45	383	5.6	1043.71
1260.54	822	12.03	2575.18
1276.52	761	11.14	2065.1
1483.55	666	9.76	1854.69
1538.62	6831	100	17484.1
1552.64	328	4.81	745.27
1716.73	335	4.9	885.07
1821.74	854	12.51	2009.99
2008.68	213	3.12	575.82
2223.81	308	4.51	814.14
Spot 546
Centroid Mass	Height	Relative Intensity	Area
712.236	2223	10.69	7250.48
795.447	1201	5.77	3305.88
809.398	1412	6.79	3725.65
859.405	9718	46.72	24126.5
863.356	4385	21.08	10742.3
891.429	2172	10.44	5269.77
911.455	8446	40.6	21512.5
919.39	1416	6.81	4025.99
923.554	2107	10.13	5296.86
976.462	1047	5.03	2737.27
1045.56	1624	7.81	5141.81
1047.53	1545	7.42	3818.32
1100.65	855	4.11	2089.66
1105.51	2137	10.27	4870.58
1132.54	1432	6.88	3061.48
1150.68	13924	66.94	32230.5
1489.76	4316	20.75	9152.13
1493.76	1408	6.77	3153.19
1499.73	467	2.25	1042.61
1681.87	1690	8.12	3360.85
1790.92	1743	8.38	3736.32
1953.05	99	0.48	139.18
Spot 557
Centroid Mass	Height	Relative Intensity	Area
829.423	12913	100	36042.1
1079.55	1174	9.09	3166.8
1111.55	327	2.53	1027.49
1151.58	1403	10.87	3437.01
1207.63	179	1.39	780.25
1223.61	280	2.17	838.43
1226.6	549	4.25	1436.39
1241.69	199	1.54	540.72
1387.76	2631	20.38	6752.28
1400.76	278	2.15	946.51
1418.76	1773	13.73	4566.34
1467.82	1793	13.89	4235.01
1481.84	355	2.75	835.85
1504.78	118	0.91	239.75
1506.77	488	3.78	1232.37
1594.86	323	2.5	1201.12
1595.91	12432	96.28	30591.3
1610.85	2051	15.88	4228
1802.98	98	0.76	126.56
1904.02	196	1.52	421.35
1932.09	514	3.98	1425.94
2156.14	237	1.83	481.85
Spot 558
Centroid Mass	Height	Relative Intensity	Area
799.475	5140	71.99	14901.6
802.471	2295	32.14	6479.05
812.376	1602	22.44	3765.72
821.451	321	4.5	981.59
829.448	1031	14.44	3028.53
990.559	445	6.23	1390.46
1139.6	7140	100	19536.4
1155.59	680	9.53	1753.28
1161.6	315	4.42	676.62
1171.62	292	4.09	807.78
1412.7	915	12.81	2528.18
1466.78	225	3.16	579.24
1595.9	1129	15.81	2980.73
1709.84	677	9.48	1790.82
Spot 605
Centroid Mass	Height	Relative Intensity	Area
700.353	12697	100	32936.4
796.326	1363	10.73	4250.19
804.448	657	5.17	1916.88
827.408	2885	22.72	8458.47
829.395	2193	17.28	5919.47
854.502	930	7.32	2741.09
864.424	10654	83.91	28694.7
871.499	3991	31.44	10530.2
876.453	1681	13.24	4545.28
904.513	802	6.32	2687.02
1035.5	4715	37.14	11631.9
1037.51	4158	32.75	11198.1
1051.49	1640	12.92	4218.11
1059.5	650	5.12	1733.42
1086.46	1033	8.14	3157.29
1094.49	5599	44.1	14665.5
1100.48	638	5.03	1884.87
1106.58	4526	35.65	12243.6
1111.52	12072	95.08	32045.6
1142.54	701	5.52	1773.27
1149.57	1593	12.55	4290.42
1158.54	1421	11.19	3432.51
1244.59	2822	22.23	7087.92
1351.71	645	5.08	1610.8
1404.79	1652	13.01	4134.86
1576.77	740	5.83	2212.19
1595.81	753	5.93	2107.19
1844.88	1317	10.37	3263.27
2248.07	1447	11.4	3893.19
Spot 612
Centroid Mass	Height	Relative Intensity	Area
705.408	6573	12.08	15208.5
713.464	2104	3.87	5095.74
778.442	1472	2.71	3674.8
786.502	992	1.82	1837.1
789.514	2681	4.93	5540.54
793.434	4503	8.28	10543.9
811.5	1871	3.44	4635.94
815.504	1806	3.32	4299.54
875.576	34010	62.51	84086.6
880.504	3057	5.62	7696.52
891.523	1773	3.26	4175.55
897.559	3499	6.43	7264.84
927.578	54404	100	179361
940.522	1413	2.6	3697.14
949.552	4574	8.41	9339.01
965.529	1554	2.86	3772.62
1017.62	644	1.18	1472.03
1019.66	5229	9.61	11119.7
1055.68	4883	8.98	10136
1074.64	9082	16.69	19511
1083.69	10532	19.36	21891.3
1149.71	11751	21.6	24368.3
1226.72	10883	20	21916.8
1240.74	1086	2	2102.14
1292.72	7847	14.42	16856.2
1320.73	1278	2.35	2557.4
1457.81	3613	6.64	6912.91
1478.72	1087	2	1705.04
1574.99	669	1.23	791.76
1722.98	2911	5.35	5671.82
Spot 618
Centroid Mass	Height	Relative Intensity	Area
709.285	3214	11.03	8090.83
712.225	1419	4.87	4351.19
782.391	890	3.05	2836.34
790.422	1345	4.61	2977.91
794.364	974	3.34	2175.21
801.395	1819	6.24	4817.24
840.437	1190	4.08	3431.58
850.41	8142	27.93	20894.3
865.384	10276	35.25	24813.5
887.415	2741	9.4	7052.63
949.526	1232	4.22	3142.77
1002.48	19194	65.85	46862.6
1006.52	3497	12	8182.23
1045.54	1525	5.23	4005.08
1077.17	5897	20.23	13235.1
1088.52	29149	100	69758.1
1102.55	1057	3.63	2459.87
1203.56	929	3.19	2200.23
1207.57	837	2.87	1690.13
1228.61	10384	35.63	22756.3
1495.77	85	0.29	142.59
Spot 656
Centroid Mass	Height	Relative Intensity	Area
701.443	4364	23.36	11869.3
706.373	2095	11.21	5681.84
718.337	3079	16.48	10282.7
733.368	944	5.05	2656.29
749.303	591	3.16	1420.49
775.436	1767	9.46	8369.15
792.547	18684	100	49068.7
814.529	1296	6.94	3683.56
833.448	5748	30.76	7044.84
881.253	663	3.55	965.25
905.644	2299	12.3	6213.91
922.655	413	2.21	913.68
933.54	741	3.97	726.09
1009.53	912	4.88	2685.49
1127.59	256	1.37	326.71
1129.62	782	4.19	2056.86
1162.57	719	3.85	1835.74
1166.56	783	4.19	1872.6
1217.53	1368	7.32	3458.31
1308.65	1012	5.41	2478.88
1313.7	2105	11.26	5053.23
1393.67	3712	19.87	8851.65
1545.82	428	2.29	891.61
1732.87	444	2.37	1040.03
1790.95	336	1.8	863.77
1797.86	256	1.37	682.17
2106.03	298	1.59	652.08
2238.13	468	2.5	992.73
Spot 770
Centroid Mass	Height	Relative Intensity	Area
784.518	2001	9.8	5162.96
789.43	1773	8.68	4313.83
807.437	892	4.37	2451.14
828.507	1543	7.55	3899.09
853.506	15142	74.15	34558
907.445	922	4.52	2362.34
963.544	935	4.58	2007.09
1014.5	1315	6.44	2739.37
1102.57	3062	15	7189.47
1259.73	823	4.03	1967.27
1273.61	986	4.83	2144.35
1291.75	438	2.14	1087.26
1293.72	1624	7.95	3002.78
1295.77	1211	5.93	3006.99
1307.73	10833	53.05	20872.3
1323.74	1026	5.03	2344.16
1339.72	5277	25.84	10607.5
1403.73	20422	100	42078.8
1417.75	1765	8.64	3499.72
1649.86	273	1.34	667.56
1652.89	711	3.48	1506
Spot 782
Centroid Mass	Height	Relative Intensity	Area
780.461	987	10.43	2573.18
797.484	1458	15.4	3233.51
819.452	2355	24.88	5654.3
841.451	463	4.9	1543.75
886.505	333	3.52	745.38
953.583	523	5.53	1289.77
1102.56	3590	37.93	5423.51
1114.57	595	6.29	1070.32
1116.59	760	8.03	1288.62
1118.57	959	10.13	2024.3
1132.59	647	6.84	1304.34
1134.57	378	4	1015.16
1208.71	3295	34.82	7910.75
1212.68	1290	13.63	3336.58
1225.74	9464	100	21884.1
1255.64	282	2.98	649.1
1262.68	359	3.79	970.72
1292.73	713	7.53	1656.82
1321.84	368	3.89	1009.26
1359.85	5184	54.77	11743.5
1624.84	7197	76.05	15272.5
1664.03	366	3.87	969.07
1766.87	309	3.27	860.18
2182.02	140	1.48	220.81
2200.05	404	4.27	834.47
2352.18	171	1.81	202.39
2457.14	2538	26.82	5628.89
Spot 795
Centroid Mass	Height	Relative Intensity	Area
736.372	2806	12.53	7339.66
770.462	1026	4.58	3172.28
772.459	1868	8.34	5305.86
817.379	746	3.33	729.05
824.438	963	4.3	2310.69
836.419	2117	9.46	5054.48
850.439	1218	5.44	3501.36
854.425	13576	60.63	34757.3
863.404	689	3.08	2604.74
874.389	15327	68.45	38360.3
876.466	15250	68.11	42985.7
940.538	3258	14.55	8770.4
954.456	2622	11.71	6268.28
1034.55	2010	8.98	5168
1045.55	2066	9.23	5341.18
1079.55	435	1.94	1246.44
1082.55	694	3.1	1639.84
1157.52	4761	21.26	11968
1163.61	935	4.18	2232.19
1173.54	880	3.93	2047.79
1193.65	1395	6.23	3196.71
1214.67	2857	12.76	6907.39
1232.58	1969	8.79	4307.89
1234.6	2903	12.97	5752.13
1273.64	409	1.83	1017.47
1294.68	22391	100	52992.5
1355.74	9963	44.49	22854
1373.67	5118	22.86	11494.2
1404.69	752	3.36	639.78
1439.69	756	3.38	1203.35
1458.72	2317	10.35	5023.98
1464.74	754	3.37	977.93
1466.74	1776	7.93	4249.67
1503.73	1445	6.45	3061.12
1512.75	7220	32.24	15502.7
1519.7	865	3.86	845.71
1522.84	1151	5.14	2939.33
1528.76	905	4.04	1966.85
1562.85	1252	5.59	2688.65
1613.82	240	1.07	232.97
1719.94	3350	14.96	7702.42
1735.92	5204	23.24	11604.2
1894.89	12167	54.34	26165.4
1910.9	1317	5.88	3162.55
1958.96	2115	9.45	4375.57
Spot 818
Centroid Mass	Height	Relative Intensity	Area
713.344	24452	92.79	67700.6
832.262	2327	8.83	5395.28
905.407	2039	7.74	5505.42
968.434	4781	18.14	12421
983.479	26351	100	59231.5
987.473	3036	11.52	7026.58
999.48	2038	7.73	5927.51
1015.47	4405	16.72	10966.8
1036.5	1676	6.36	3899.35
1064.53	1199	4.55	3312.5
1066.52	2137	8.11	4352.99
1107.5	2594	9.84	6255.01
1109.47	4908	18.63	11441.2
1111.52	5079	19.28	12987.3
1128.54	6646	25.22	14872.6
1179.54	3102	11.77	6548.85
1254.56	1930	7.32	5382.02
1320.52	8105	30.76	18007
1410.51	2009	7.63	5052.72
1449.68	1722	6.53	3714.3
1475.7	1781	6.76	4302.28
1481.65	1394	5.29	4187.07
1493.67	2635	10	5717.07
1707.75	1077	4.09	3490.86
1726.87	2615	9.92	6913.11
2209.94	767	2.91	1230.72
2383.88	691	2.62	963.5
Spot 820
Centroid Mass	Height	Relative Intensity	Area
710.438	1334	9.21	4249.2
901.475	12459	85.97	36520.4
920.473	14492	100	39510.6
1029.6	1734	11.97	4940.84
1046.53	393	2.71	1047.53
1171.59	2268	15.65	5819.5
1217.59	845	5.83	1695.79
1337.61	639	4.41	1831.27
1398.75	357	2.46	834.34
1412.77	295	2.03	1034.89
1489.84	457	3.15	1174.85
1515.81	415	2.86	1188.83
1521.79	293	2.02	885.65
1573.82	2185	15.08	5453.99
1597.78	68	0.47	250.86
2082.18	342	2.36	911.83
2301.17	696	4.8	1737.76
2321.21	148	1.02	260.66
Spot 824
Centroid Mass	Height	Relative Intensity	Area
710.389	2784	9.69	7048.06
757.333	658	2.29	1877.83
864.401	676	2.35	1756.6
901.431	28716	100	78411.4
920.436	2732	9.51	6198.35
1029.55	3578	12.46	8210.4
1045.54	357	1.24	724.89
1171.56	13284	46.26	30227.1
1217.56	1700	5.92	3435.92
1337.6	817	2.85	1767.21
1398.72	232	0.81	285.29
1400.71	2122	7.39	4796.14
1496.76	324	1.13	696.2
1507.72	255	0.89	437.66
1515.78	524	1.82	1028.12
1529.78	379	1.32	713.49
1539.75	110	0.38	228.86
1542.76	935	3.26	1860.13
1571.79	355	1.23	272.75
1573.79	7819	27.23	16153
Spot 840
Centroid Mass	Height	Relative Intensity	Area
964.512	1214	2.37	2069.12
1143.62	928	1.81	1988.07
1150.58	5660	11.04	12090.6
1291.71	517	1.01	1126.94
1293.71	3447	6.72	8074.6
1335.72	2667	5.2	5340.87
1337.74	51283	100	191254
1353.74	1515	2.95	2103.73
1408.77	9188	17.92	19867.3
1479.78	287	0.56	688.17
1482.77	501	0.98	1151.54
1484.77	940	1.83	1940.89
1523.78	124	0.24	286.7
1550.86	5383	10.5	11267.7
1883.97	25128	49	56607.4
2033.04	680	1.33	1420.4
2126.18	2112	4.12	4257.26
2155.08	3981	7.76	7956.07
Spot 850
Centroid Mass	Height	Relative Intensity	Area
714.344	1169	10.78	3429.92
833.45	10845	100	27311.5
889.548	593	5.47	1717.7
916.539	581	5.36	1585.78
941.497	720	6.64	1882.13
1045.61	600	5.53	1574.65
1206.71	3056	28.18	7005.84
1258.7	4316	39.8	9951.03
1285.78	492	4.54	1303.18
1329.74	9826	90.61	21172.5
1462.86	5492	50.64	12293.2
1947.17	382	3.53	932.27
2141.2	225	2.08	425.99
Spot 964
Centroid Mass	Height	Relative Intensity	Area
745.426	655	4.6	2135.49
873.472	915	6.42	2363.4
904.472	1083	7.6	2813.19
973.54	334	2.34	803.36
1033.51	436	3.06	1228.62
1037.49	14242	100	37876.5
1049.5	480	3.37	1464.69
1053.48	758	5.32	2301.97
1059.5	214	1.5	535.58
1064.6	234	1.64	614.73
1069.47	373	2.62	92.92
1082.6	536	3.76	1538.67
1106.54	152	1.06	380.45
1109.52	516	3.62	1312.49
1165.62	322	2.26	504.02
1179.61	1123	7.89	2691.89
1197.61	316	2.22	796.72
1232.56	118	0.83	257.35
1234.68	563	3.95	1634
1307.68	1232	8.65	3085.22
1320.61	319	2.24	610.57
1323.67	291	2.04	662.83
1422.72	592	4.16	1592.43
1434.78	515	3.61	1292.86
1438.72	1031	7.24	2396.25
1475.77	3016	21.18	7346.28
1493.75	649	4.55	1785.56
1551.81	1908	13.4	4540.77
1638.87	1050	7.38	2744.13
1707.8	533	3.74	1426.04
1716.87	219	1.54	478.94
1740.88	290	2.04	716.43
1845.89	214	1.5	420.45
1851.95	359	2.52	813.66
2383.93	1162	8.16	2710.45
2501.25	134	0.94	311.57
2510.1	119	0.83	255.91
2664.44	40	0.28	58.44
3068.45	54	0.38	115.67
3312.31	306	2.15	1019.29
Spot 1015
Centroid Mass	Height	Relative Intensity	Area
814.472	11220	75.28	34094.5
828.403	393	2.64	1213.33
864.477	1179	7.91	3091.91
870.504	550	3.69	1570.9
1045.57	482	3.24	1175.91
1051.66	371	2.49	1410.78
1072.61	1726	11.58	5053.14
1205.66	1495	10.03	3744.49
1268.64	5033	33.77	14236.9
1275.69	592	3.98	1634.05
1276.69	442	2.96	1191
1277.71	3289	22.07	8397.23
1293.69	3931	26.38	10864.6
1477.82	302	2.03	983.58
2085.02	218	1.46	698.21
Spot 1054
Centroid Mass	Height	Relative Intensity	Area
712.313	17195	58.67	56113.7
729.321	425	1.45	1990.17
734.301	1248	4.26	4399.18
746.332	571	1.95	2073.59
752.39	714	2.44	2205.87
790.358	557	1.9	2454.62
901.421	646	2.2	1981.03
968.467	2437	8.32	7117.88
1021.47	29308	100	98667.3
1043.45	916	3.13	2943.26
1149.56	20927	71.41	59249
1171.56	711	2.42	1713.8
1253.54	1652	5.64	4802.34
1281.52	756	2.58	2381.64
1379.59	7875	26.87	20761.9
1401.58	1048	3.58	3243.75
2565.89	327	1.11	865.99
2581.91	579	1.97	1410.41
2595.93	186	0.63	402.19
2598.9	1074	3.67	3097.42
2611.88	164	0.56	335.05
2614.88	908	3.1	2497.78
2626.89	73	0.25	151.85
2630.94	642	2.19	639.8
Spot 1057
Centroid Mass	Height	Relative Intensity	Area
712.414	6149	42.88	17639.6
734.398	773	5.39	2758.5
752.521	372	2.6	1261.18
816.526	659	4.6	1587.95
876.438	624	4.35	1824.61
901.577	1185	8.27	3411.59
1021.62	14342	100	39964
1149.73	6802	47.43	18295.8
1172.65	829	5.78	2448.48
1198.81	870	6.07	2843.08
1347.85	419	2.92	920.25
1379.8	2762	19.25	6867.93
1401.8	292	2.04	860.83
2208.32	244	1.7	553.14
2325.09	289	2.01	236.88
2340.11	64	0.45	129.03
2342.09	804	5.61	2123.09
Spot 1068
Centroid Mass	Height	Relative Intensity	Area
712.3	1585	10.9	5353.44
727.493	1388	9.55	4737.53
735.377	1269	8.73	3976.4
753.394	2722	18.73	7085.62
771.528	880	6.06	1237.37
774.459	1109	7.63	5482.85
784.533	1744	12	4372.16
818.482	14538	100	41454
822.48	910	6.26	2775.07
834.463	3335	22.94	9144.12
850.469	998	6.87	2422.78
855.096	2121	14.59	6140.55
866.465	2381	16.38	6501.96
870.521	1505	10.35	3817.58
1026.64	13174	90.61	35724.9
1274.82	3274	22.52	8449.02
1278.82	1526	10.5	4087.14
1314.76	2980	20.5	7842.9
1378.79	1966	13.53	5039.94
Spot 1083
Centroid Mass	Height	Relative Intensity	Area
735.326	1128	12.4	3493.58
753.349	3364	36.99	9003.09
759.194	415	4.56	1370.85
769.317	441	4.85	1947.78
784.474	1904	20.93	5005.61
790.436	795	8.74	2520.44
818.437	2023	22.24	5574.53
832.329	4665	51.29	14443.9
834.427	9095	100	27869.6
838.425	1750	19.24	4733.73
850.433	2118	23.29	5587.72
866.414	1708	18.78	4624.44
870.471	6621	72.8	17751.6
877.472	1333	14.66	4119.79
906.474	1991	21.89	5566.93
1043.56	482	5.3	1424.73
1045.58	467	5.13	1651.17
1107.58	740	8.13	2139.37
1109.53	424	4.66	1347.86
1116.16	502	5.52	2167.1
1133.27	1302	14.31	3214.42
1179.62	367	4.04	900.89
1232.67	241	2.65	773.68
1266.66	1821	20.03	4976.33
1274.77	1013	11.13	2738.39
1314.72	823	9.05	2650.03
1320.63	1270	13.96	3370.33
1378.74	473	5.2	1492.9
1450.75	314	3.45	636.1
1452.76	459	5.05	1215.26
1475.82	364	4	950.13
1493.8	882	9.7	2444.45
1676.85	269	2.96	564.03
Spot 1094
Centroid Mass	Height	Relative Intensity	Area
776.421	1366	3.3	4032.57
806.492	3926	9.5	10134.7
896.413	4629	11.2	11300.8
916.55	2124	5.14	5405.69
928.415	990	2.39	2183.12
932.542	1734	4.19	4702.65
1222.62	2057	4.97	4857.46
1232.61	2048	4.95	4970.58
1264.61	1463	3.54	3671.82
1266.63	41346	100	133132
1270.62	8251	19.95	20859.4
1282.62	3064	7.41	7319.13
1290.58	4159	10.06	9701.86
1298.62	9235	22.34	22526.1
1306.59	1274	3.08	3384.14
1478.85	2126	5.14	4602.89
1660.8	15448	37.36	38491.6
1676.79	2055	4.97	4935.72
Spot 1103
Centroid Mass	Height	Relative Intensity	Area
832.422	1181	3.47	3953.5
901.582	1504	4.42	3786.35
905.578	1490	4.38	3905.93
1036.66	922	2.71	1827.97
1044.75	898	2.64	2774.1
1064.74	1471	4.32	3669.88
1082.73	3413	10.02	7752.09
1107.69	9370	27.52	21247.2
1109.65	5847	17.18	14170
1118.66	1612	4.73	3901.28
1134.64	4052	11.9	10147.5
1150.62	21871	64.24	49427.3
1166.64	1999	5.87	2759.22
1179.76	5040	14.8	10752.2
1194.76	1652	4.85	3610.78
1234.84	7138	20.97	16123.8
1258.74	2400	7.05	4999.06
1274.88	1557	4.57	3980.78
1290.76	2598	7.63	6728.38
1300.77	5036	14.79	11591.9
1306.74	21999	64.62	48954.2
1320.77	34045	100	77441.5
1352.8	2352	6.91	4735.87
1365.84	3113	9.14	6409.69
1379.9	1826	5.36	3985.02
1434.97	3506	10.3	7646.08
1438.9	1054	3.1	2609.41
1470.95	2316	6.8	5125.87
1475.96	4129	12.13	9443.47
1493.94	21878	64.26	47424.7
1529.96	1374	4.04	2768.35
1593.97	1558	4.58	3297.98
1625.98	1897	5.57	4135.57
1639.09	1712	5.03	4037.3
1641.97	14291	41.98	28136.4
1656	487	1.43	969.11
1657.98	2197	6.45	4367.37
1708.02	4696	13.79	9979.47
1915.33	8233	24.18	17545.5
2095.32	1046	3.07	2167.16
2501.57	1242	3.65	2879.14
Spot 1123
Centroid Mass	Height	Relative Intensity	Area
708.446	579	8.07	1183.22
824.481	2103	29.3	5499.43
846.446	723	10.07	2112.26
1031.56	374	5.21	1168.26
1198.74	749	10.43	1894.33
1210.73	7177	100	17284.6
1224.77	601	8.38	1377.85
1232.74	1153	16.07	3221.41
1248.72	524	7.3	1429.49
1443.8	1391	19.38	3586.08
1718.12	487	6.78	2236.32
1762.86	2364	32.94	5687.28
1778.85	4745	66.12	11156
1792.04	857	11.94	1990.58
1794.9	543	7.57	1715.11
2457.14	219	3.05	593.15
2473.13	611	8.51	1478.85
2554.37	508	7.08	1269.92
2700.34	226	3.15	631.5
Spot 1140
Centroid Mass	Height	Relative Intensity	Area
1071.47	209	1.14	468.64
1087.5	2161	11.84	6614.49
1109.47	255	1.39	187.32
1171.58	466	2.56	1215.91
1193.55	239	1.31	285.85
1483.65	202	1.11	462.05
1485.64	734	4.02	1861.88
1529.63	18250	100	65357.8
1543.64	3574	19.58	9049.5
1551.61	908	4.98	2094.99
1656.68	100	0.55	93.67
1833.77	11437	62.67	30466.9
1855.76	860	4.71	1949.57
1871.75	191	1.04	345.32
1983.84	662	3.63	1632.64
2212.96	142	0.78	293.9
Spot 1141
Centroid Mass	Height	Relative Intensity	Area
818.395	516	1.07	1294.61
1087.55	9010	18.67	29503.5
1171.63	1064	2.2	2597.31
1193.61	492	1.02	1342.34
1483.71	412	0.85	1048.59
1485.7	2250	4.66	5804.45
1511.69	229	0.47	69.12
1514.67	1263	2.62	4888.54
1529.71	48258	100	195627
1543.72	13625	28.23	35564.7
1551.67	1081	2.24	1126.09
1557.73	604	1.25	1212.6
1561.71	1060	2.2	2514.15
1833.86	38419	79.61	121429
1845.84	625	1.29	1370.84
1847.83	922	1.91	1969.24
1849.84	918	1.9	1767.25
1855.85	1161	2.41	2692.1
1983.94	2158	4.47	4617.09
2213.1	145	0.3	315.65
Spot 1174
Centroid Mass	Height	Relative Intensity	Area
712.2	1665	6.75	5567.89
768.446	3036	12.3	8547.58
868.469	1210	4.9	3038.46
1716.72	24680	100	65521.7
1730.74	601	2.44	1661.28
1935.73	63	0.26	177.75
1938.7	323	1.31	754.91
2016.89	2428	9.84	6111.03
2383.75	257	1.04	549.88
2384.78	395	1.6	736.69
Spot 1189
Centroid Mass	Height	Relative Intensity	Area
712.254	1404	3.57	4469.18
1716.87	39332	100	130554
1730.9	1104	2.81	3582.72
1922.88	472	1.2	1224.68
1923.88	593	1.51	623.69
1938.87	855	2.17	818.36
2017.06	11495	29.23	31797.3
Spot 1201
Centroid Mass	Height	Relative Intensity	Area
819.525	6271	16.03	15847.8
829.503	1184	3.03	3861.08
881.369	1525	3.9	4825.3
907.601	39108	100	105249
1035.71	13269	33.93	31349
1076.72	1290	3.3	2921.43
1087.73	1772	4.53	5134.69
1133.38	1750	4.48	4106.81
1475.99	2161	5.52	4359.87
1529.95	26704	68.28	64905.6
1543.95	2194	5.61	4787.91
1834.13	6457	16.51	13868.2

## Sheet: Identifications
Spot 48
Start-end	Observed mass	Delta mass (ppm)	Peptide sequence
311 - 316	709.317	8	K.MSMANR.G
403 - 419	1724.99	-19	K.ATTITSVLPKPALVASR.V
683 - 689	788.397	-83	R.TSINVVR.H
776 - 787	1476.64	-39	R.WDLDRFHGTSSR.I
1318 - 1326	1068.57	-43	R.LRDADPILR.C
1361 - 1373	1484.85	-13	K.GILIGIQQSFRPR.F
1445 - 1453	1162.55	-41	K.FVHDNYVIR.R
1445 - 1454	1318.66	-35	K.FVHDNYVIRR.T
1487 - 1492	822.387	-47	K.SLFHYR.Q
Spot 49
Start-end	Observed mass	Delta mass (ppm)	Peptide sequence
158 - 167	1090.64	49	K.VPAIYGVDTR.M
229 - 237	1068.66	-30	K.NNVIRLLVK.R
403 - 419	1725.11	51	K.ATTITSVLPKPALVASR.V
576 - 587	1322.74	46	K.AADTIGYPVMIR.S Oxidation (M)
729 - 740	1222.75	52	K.ATGYPLAFIAAK.I
776 - 787	1476.78	53	R.WDLDRFHGTSSR.I
794 - 803	1034.58	49	K.SVGEVMAIGR.T Oxidation (M)
936 - 942	893.526	30	K.NIHPWVK.Q
1150 - 1157	993.583	47	K.KFLEEATR.V
1310 - 1317	991.557	76	K.APMFSWPR.L
1310 - 1317	1007.52	38	K.APMFSWPR.L Oxidation (M)
1361 - 1373	1484.95	57	K.GILIGIQQSFRPR.F
1445 - 1453	1162.66	50	K.FVHDNYVIR.R
1445 - 1454	1318.76	45	K.FVHDNYVIRR.T
1472 - 1479	905.538	31	K.LFAEAVQK.S
1487 - 1492	822.46	42	K.SLFHYR.Q
Spot 62
Start-end	Observed mass	Delta mass (ppm)	Peptide sequence
422 - 434	1429.71	-90	K.YVIILDPAISIGR.R
538 - 554	2088.99	-1	K.LMYSKTICMDVVQNWGK.Q Oxidation (M)
771 - 775	742.435	-16	K.RPWRK.Q
1008 - 1019	1339.73	-49	R.IKLPSDPISTLR.V
1024 - 1033	1323.62	-21	K.YHKNDMLQFK.I
1069 - 1078	1229.61	-55	K.ENPFGIQIRR.R
1285 - 1291	818.408	-28	K.IRGEGMR.Y
1307 - 1313	883.417	-15	K.TYPAFER.G
1358 - 1367	1206.59	-10	R.AHVAFPDFFR.T
1368 - 1376	1107.51	-10	R.TSTAEWWAR.E
1377 - 1385	1156.55	-5	R.EIVDFYNEK.M
1412 - 1427	1995.99	5	R.NDELNYPPYFPELTKR.T
1427 - 1434	1001.51	-15	K.RTDGLHFR.T
1428 - 1434	845.422	-6	R.TDGLHFR.T
1478 - 1484	800.478	-40	K.RGIVISR.S
1479 - 1492	1493.73	-51	R.GIVISRSTYPTSGR.W
1485 - 1492	868.412	-4	R.STYPTSGR.W
1493 - 1504	1431.66	2	R.WGGHWLGDNYAR.W
1557 - 1564	939.468	-8	R.NHNIANTR.R
1656 - 1668	1593.77	-4	R.WFDYHTGKDIGVR.G
1769 - 1777	996.53	-33	R.LGSLHVWGK.G
1794 - 1808	1764.86	0	K.NSLPFNEDTTNMILR.I
Spot 67
Start-end	Observed mass	Delta mass (ppm)	Peptide sequence
422 - 434	1429.78	-43	K.YVIILDPAISIGR.R
538 - 554	2089.13	66	K.LMYSKTICMDVVQNWGK.Q Oxidation (M)
649 - 660	1518.82	67	R.WMQLGAFYPFSR.N Oxidation (M)
1008 - 1019	1339.83	23	R.IKLPSDPISTLR.V
1307 - 1313	883.454	27	K.TYPAFER.G
1358 - 1367	1206.67	50	R.AHVAFPDFFR.T
1368 - 1376	1107.58	51	R.TSTAEWWAR.E
1377 - 1387	1431.74	43	R.EIVDFYNEKMK.F Oxidation (M)
1412 - 1427	1996.1	62	R.NDELNYPPYFPELTKR.T
1427 - 1434	1001.56	34	K.RTDGLHFR.T
1428 - 1434	845.457	36	R.TDGLHFR.T
1478 - 1484	800.523	17	K.RGIVISR.S
1485 - 1492	868.446	35	R.STYPTSGR.W
1557 - 1564	939.507	33	R.NHNIANTR.R
1557 - 1565	1095.61	31	R.NHNIANTRR.Q
1581 - 1586	742.475	24	R.NILNIR.Y
1656 - 1668	1593.88	60	R.WFDYHTGKDIGVR.G
1759 - 1764	750.452	35	K.RGYINK.S
1760 - 1768	1067.59	41	R.GYINKSETR.L
1794 - 1808	1764.96	58	K.NSLPFNEDTTNMILR.I
Spot 95
Start - End	Observed mass	Delta mass (ppm)	Peptide sequence
2 - 7	756.4268	15	M.PVFHTR.T
72 - 80	1074.5453	-29	K.RDMPPAFIK.V
237 - 246	1191.6565	44	K.MSAEINEIIR.V Oxidation (M)
445 - 450	743.4504	-2	K.LADLRR.Q
451 - 460	1044.5580	49	R.QGKGDSPEAR.A
480 - 488	913.5597	42	R.AVANSRPAK.A
513 - 520	771.4696	29	R.GVGQAAIR.G
521 - 528	838.4701	20	R.GLVAEGHR.L
670 - 680	1170.7014	46	R.ELTPQVVSAAR.I
721 - 732	1303.7441	26	K.SLLDASEEAIKK.D
763 - 769	812.5774	7	R.ILLVAKR.E
770 - 780	1349.6990	49	R.EVENSEDPKFR.E
816 - 823	944.4750	29	K.SFLDSGYR.I
904 - 910	868.4542	31	R.QLHDEAR.K
984 - 993	1028.6214	36	K.GNDIIAAAKR.M
994 - 1003	1200.6017	50	R.MALLMAEMSR.L 3 Oxidation (M)
1065 - 1076	1305.7200	-27	K.ILSTVKATMLGR.T Oxidation (M)
1118 - 1125	880.4790	30	R.TDAGFTLR.W
Spot 111
Start - End	Observed mass	Delta mass (ppm)	Peptide sequence
10 - 27	2152.2073	53	R.IPPYHYIHVLDQNSNVSR.V
38 - 49	1475.8377	65	R.QDNERVLFAPMR.M
43 - 49	849.4903	30	R.VLFAPMR.M Oxidation (M)
50 - 56	815.4828	47	R.MVTVPPR.H Oxidation (M)
85 - 91	853.4834	36	R.HADLEIR.L
225 - 230	710.4437	18	K.TALHLR.A
349 - 360	1418.8029	52	K.VSHQAGDHWLIR.G
378 - 394	1931.0730	50	R.QAIPLDENEGIYVQDVK.T
445 - 452	881.5471	30	K.SLQPLAPR.N
462 - 474	1531.8473	54	R.VPHNAAVQVYDYR.E
462 - 476	1789.0000	54	R.VPHNAAVQVYDYREK.R
581 - 593	1393.7719	70	R.GAVASVTFDDFHK.N
650 - 656	859.4851	12	R.TRDALQR.S
693 - 701	1032.5357	14	K.ILDQSEAEK.A
693 - 703	1259.7807	97	K.ILDQSEAEKAR.K
765 - 774	1247.7692	47	K.VRELELVYAR.A
767 - 774	992.5834	43	R.ELELVYAR.A
795 - 808	1594.8932	42	K.FKQMTEAIGPSTIR.D Oxidation (M)
Spot 129
Start - End	Observed mass	Delta mass (ppm)	Peptide sequence
52 - 61	1145.7608	103	R.SIRPGLSPYR.A
101 - 109	1174.7469	107	R.FRIDELEPR.R
113 - 127	1681.1591	129	R.YRVPDVLVADPPIAR.L
149 - 157	1086.7925	105	K.IILTARPFR.L
165 - 173	972.6750	94	R.SLLLSVNAR.G
174 - 182	1128.7074	113	R.GLLEFEHQR.A
174 - 185	1452.9528	126	R.GLLEFEHQRAPR.V
290 - 300	1248.7947	109	R.LKVTEGGEPYR.L
292 - 300	1007.5745	95	K.VTEGGEPYR.L
360 - 376	1960.0582	110	K.MMDYLQGSGETPQTDVR.W 2 Oxidation (M)
460 - 467	1071.6269	128	R.YFTWDPSR.F
460 - 472	1697.0312	123	R.YFTWDPSRFPQPR.T
495 - 506	1459.8993	117	K.VDSGYRVHEELR.N
581 - 591	1355.7539	123	K.DAQHYGGWEHR.D
613 - 624	1335.8248	106	R.SGGMERPFVLAR.A Oxidation (M)
625 - 632	883.5249	94	R.AFFAGSQR.F
676 - 684	1066.6869	92	K.NPEPELLVR.W
685 - 696	1609.9125	116	R.WYQMGAYQPFFR.A Oxidation (M)
880 - 885	805.5262	86	R.QEFLLR.R
880 - 886	961.6540	100	R.QEFLLRR.F
937 - 951	1741.1562	131	R.LSFQHDPETSVLVLR.K
Spot 134
Start-end	Observed mass	Delta mass (ppm)	Peptide sequence
2 - 10	1091.67	75	M.VNFTVDQIR.A
43 - 50	758.5	64	K.AGIIASAR.A
236 - 249	1430.87	93	K.FAAKGEGQLGPAER.A
240 - 249	1013.59	87	K.GEGQLGPAER.A
410 - 415	760.422	59	R.FYAFGR.V
416 - 426	1107.72	71	R.VFSGLVSTGLK.V
439 - 449	1402.92	85	K.KEDLYLKPIQR.T
440 - 449	1274.8	68	K.EDLYLKPIQR.T
482 - 495	1615.9	81	K.TGTITTFEHAHNMR.V
482 - 495	1631.89	80	K.TGTITTFEHAHNMR.V Oxidation (M)
499 - 506	890.583	83	K.FSVSPVVR.V
573 - 580	922.535	78	K.SDPVVSYR.E
595 - 601	852.524	95	K.SPNKHNR.L
606 - 625	2143.24	78	K.ARPFPDGLAEDIDKGEVSAR.Q
634 - 647	1742.97	78	R.YLAEKYEWDVAEAR.K
717 - 726	969.629	84	R.GGGQIIPTAR.R
Spot 150
Start - End	Observed mass	Delta mass (ppm)	Peptide sequence
46 - 53	1067.5243	5	K.MDELQLFR.G Oxidation (M)
148 - 155	947.5667	-1	R.KGDIFLVR.G
149 - 155	819.4614	-13	K.GDIFLVR.G
232 - 239	837.5213	-11	K.AIGVKPPR.G
240 - 251	1172.6746	6	R.GILLYGPPGTGK.T
278 - 287	1075.5453	7	K.LAGESESNLR.K
278 - 288	1203.6580	21	K.LAGESESNLRK.A
360 - 365	797.3922	-16	R.FGRFDR.E
454 - 465	1329.7196	22	R.WALSQSNPSALR.E
488 - 505	2212.2206	25	R.ELQELVQYPVEHPDKFLK.F
561 - 567	878.4678	-6	R.EIFDKAR.Q
701 - 709	1118.5857	5	R.ESIESEIRR.E
734 - 741	1050.4501	18	R.DHFEEAMR.F Oxidation (M)
754 - 766	1629.8527	29	R.KYEMFAQTLQQSR.G
754 - 766	1645.8414	25	R.KYEMFAQTLQQSR.G Oxidation (M)
Spot 169
Start-end	Observed mass	Delta mass (ppm)	Peptide sequence
55 - 70	1739.85	-22	K.DMVTQASLYLLEATGK.R
71 - 75	760.396	-24	K.RFYFK.N
89 - 95	848.445	-21	K.ADYVRPK.L
132 - 142	1211.66	-17	R.IHLTPDFIAGK.K
132 - 143	1339.76	-12	R.IHLTPDFIAGKK.L
143 - 152	1118.58	-12	K.KLAEYGPQGR.A
144 - 152	990.487	-14	K.LAEYGPQGR.A
153 - 162	1265.64	-12	R.AFVHEWAHLR.W
271 - 277	890.457	-18	R.STWEVIR.D
391 - 397	793.437	-25	R.SAFTVIR.K
391 - 398	921.532	-22	R.SAFTVIRK.K
539 - 549	1192.59	-36	K.QGGFVVDKNTK.M
550 - 560	1220.56	-93	K.MAYLQIPGIAK.V Oxidation (M)
616 - 623	841.474	-18	R.QGASPILR.A
661 - 670	1237.53	-12	R.YFTTYDTNGR.Y
677 - 685	828.451	-22	R.ALGGVNAAR.R
901 - 914	1687.89	-23	K.IMWKWIGELQLSIA.-
Spot 175
Start-end	Observed mass	Delta mass (ppm)	Peptide sequence
51 - 56	728.489	65	K.NINIVR.K
69 - 84	1842.1	108	K.IVYGHLDDPASQEIER.G
367 - 378	1412.89	99	K.VAEKEGWPLDIR.V
412 - 424	1463.9	106	K.SQFTITPGSEQIR.A
430 - 437	935.581	92	R.DGYAQILR.D
634 - 648	1601.96	105	R.NAVTQEFGPVPDTAR.Y
657 - 671	1667.94	103	R.WVVIGDENYGEGSSR.E
672 - 679	922.557	90	R.EHAALEPR.H
685 - 693	1006.58	-22	R.AIITKSFAR.I
Spot 211
Start - End	Observed mass	Delta mass (ppm)	Peptide sequence
47 - 60	1415.8196	70	K.SVIPSDGPSVACVK.K
122 - 132	1339.8063	123	K.KDSGFQMNQLR.G Oxidation (M)
123 - 132	1195.6963	120	K.DSGFQMNQLR.G
123 - 132	1211.6978	124	K.DSGFQMNQLR.G Oxidation (M)
298 - 310	1491.9395	121	K.SKEFQLFSSPHGK.D
300 - 310	1276.8032	134	K.EFQLFSSPHGK.D
316 - 323	874.5268	97	K.DSAHGFLK.V
316 - 327	1323.8500	101	K.DSAHGFLKVPPR.M
332 - 343	1494.9056	118	K.MYLGYEYVTAIR.N Oxidation (M)
400 - 420	2191.2785	125	K.IMNGEADAMSLDGGFVYIAGK.C 2 Oxidation (M)
531 - 541	1283.7183	116	K.EGYYGYTGAFR.C
601 - 609	964.6416	113	R.APNHAVVTR.K
601 - 610	1092.7668	128	R.APNHAVVTRK.D
660 - 668	1175.7174	117	K.LHDRNTYEK.Y
669 - 676	1000.6020	103	K.YLGEEYVK.A
677 - 683	757.5406	96	K.AVGNLRK.C
Spot 214
Start - End	Observed mass	Delta mass (ppm)	Peptide sequence
122 - 132	1323.5131	-102	K.KDSGFQMNQLR.G
122 - 132	1339.4799	-121	K.KDSGFQMNQLR.G Oxidation (M)
123 - 132	1211.3994	-122	K.DSGFQMNQLR.G Oxidation (M)
226 - 236	1273.5041	-117	K.HSTIFENLANK.A
298 - 310	1491.5893	-114	K.SKEFQLFSSPHGK.D
300 - 310	1276.4699	-127	K.EFQLFSSPHGK.D
316 - 323	874.3149	-145	K.DSAHGFLK.V
332 - 343	1478.5567	-121	K.MYLGYEYVTAIR.N
332 - 343	1494.5513	-119	K.MYLGYEYVTAIR.N Oxidation (M)
363 - 371	1195.4065	-114	K.WCALSHHER.L
421 - 433	1476.5598	-130	K.CGLVPVLAENYNK.S
531 - 541	1283.4045	-128	K.EGYYGYTGAFR.C
601 - 609	964.3986	-139	R.APNHAVVTR.K
601 - 610	1092.4848	-130	R.APNHAVVTRK.D
660 - 668	1175.4314	-127	K.LHDRNTYEK.Y
669 - 676	1000.3548	-144	K.YLGEEYVK.A
Spot 224
Start-end	Observed mass	Delta mass (ppm)	Peptide sequence
55 - 61	775.437	-12	R.GFPSVLR.G
100 - 112	1386.82	-9	K.NVPLPVIAELPPK.V
113 - 120	900.527	-4	K.VSVFVPPR.D
113 - 128	1790.94	2	K.VSVFVPPRDGFFGNPR.K
121 - 128	909.414	-8	R.DGFFGNPR.K
143 - 150	1029.59	6	R.QIQVSWLR.E
316 - 322	829.483	-7	K.QTISRPK.G
323 - 338	1774.01	0	K.GVALHRPDVYLLPPAR.E
339 - 344	772.427	-5	R.EQLNLR.E
377 - 391	1600.78	2	K.YVTSAPMPEPQAPGR.Y
377 - 391	1616.77	-4	K.YVTSAPMPEPQAPGR.Y Oxidation (M)
Spot 227
Start-end	Observed mass	Delta mass (ppm)	Peptide sequence
2 - 11	1172.54	0	M.QGTDEHVVCK.V
35 - 42	900.504	-29	K.VSVFVPPR.D
35 - 50	1790.92	-5	K.VSVFVPPRDGFFGNPR.K
43 - 50	909.397	-27	R.DGFFGNPR.K
65 - 72	1029.57	-18	R.QIQVSWLR.E
238 - 244	829.456	-40	K.QTISRPK.G
245 - 260	1774	-9	K.GVALHRPDVYLLPPAR.E
261 - 266	772.404	-35	R.EQLNLR.E
291 - 298	855.443	-16	R.GQPLSPEK.Y
299 - 313	1600.78	-2	K.YVTSAPMPEPQAPGR.Y
Spot 234
Start - End	Observed mass	Delta mass (ppm)	Peptide sequence
17 - 24	976.5220	-25	K.QLFDQVVK.T
90 - 96	894.5068	-42	R.LFFLQVK.E
123 - 132	1236.5993	-1	K.YGDFNKEVHK.S
133 - 145	1417.7712	-6	K.SGYLAGDKLLPQR.V
152 - 160	1217.5778	-11	K.LNKDQWEER.I
161 - 169	1233.6107	-1	R.IQVWHEEHR.G
227 - 235	1104.5775	-6	K.IGFPWSEIR.N
244 - 251	959.5258	-69	K.FVIKPIDK.K
252 - 262	1310.6829	-5	K.KAPDFVFYAPR.L
253 - 262	1182.5855	-7	K.APDFVFYAPR.L
361 - 368	987.5065	-4	R.ALELEQER.K
417 - 424	963.4916	-1	R.ISQLEMAR.Q Oxidation (M)
513 - 522	1045.5651	1	K.ALTSELANAR.D
Spot 319
Start - End	Observed mass	Delta mass (ppm)	Peptide sequence
74 - 83	1193.8002	130	R.SVETLKEMIK.S Oxidation (M)
84 - 90	750.4483	123	K.SGMNVAR.L Oxidation (M)
265 - 273	1040.6920	138	K.ASDVHEVRK.V
288 - 295	953.6135	140	K.IENHEGVR.R
323 - 328	705.5002	101	K.VFLAQK.M
354 - 359	754.5520	111	K.KPRPTR.A
385 - 393	1019.6555	137	K.GDYPLEAVR.M
394 - 400	868.6056	142	R.MQHLIAR.E
394 - 400	884.5867	124	R.MQHLIAR.E Oxidation (M)
454 - 460	768.5057	123	R.SAHQVAR.Y
465 - 472	840.6353	125	R.APIIAVTR.N
479 - 484	787.5208	127	R.QAHLYR.G
516 - 521	725.4917	114	K.ARGFFK.K
Spot 326
Start - End	Observed mass	Delta mass (ppm)	Peptide sequence
61 - 72	1344.8219	79	R.TVIIEQSWGSPK.V
97 - 121	2560.3905	55	K.LVQDVANNTNEEAGDGTTTATVLAR.S
134 - 141	855.5115	51	K.GANPVEIR.R
134 - 142	1011.6300	60	K.GANPVEIRR.G
206 - 218	1520.9383	123	K.TLNDELEIIEGMK.F Oxidation (M)
222 - 233	1389.8487	104	R.GYISPYFINTSK.G
250 - 268	2047.3346	82	K.KISSIQSIVPALEIANAHR.K
251 - 268	1919.2374	87	K.ISSIQSIVPALEIANAHR.K
291 - 301	1153.6029	-142	R.LKVGLQVVAVK.A
302 - 309	833.4595	83	K.APGFGDNR.K
394 - 405	1213.7294	-18	R.LAKLSDGVAVLK.V
421 - 429	960.5666	58	R.VTDALNATR.A
463 - 470	941.6755	65	K.IGIEIIKR.T
Spot 366
Start - End	Observed mass	Delta mass (ppm)	Peptide sequence
26 - 35	1287.8073	95	R.TSIVHLFEWR.W
88 - 100	1570.8524	103	R.SGNEDEFRNMVTR.C Oxidation (M)
158 - 173	1739.9727	109	K.TGSGDIENYNDATQVR.D
259 - 267	1002.5334	106	K.SSDYFGNGR.V
277 - 283	786.4346	-108	K.LGTVIRK.W
294 - 306	1506.8497	115	K.NWGEGWGFVPSDR.A
307 - 318	1427.8510	104	R.ALVFVDNHDNQR.G
353 - 361	1197.7041	101	R.VMSSYRWPR.Q Oxidation (M)
408 - 413	779.4718	62	R.NMVIFR.N
408 - 413	795.4677	62	R.NMVIFR.N Oxidation (M)
482 - 489	896.5571	135	K.IYVSDDGK.A
Spot 369
Start - End	Observed mass	Delta mass (ppm)	Peptide sequence
41 - 50	1033.6645	126	K.STLGPKGMDK.I
51 - 57	745.5147	78	K.ILLSSGR.D
83 - 89	819.5248	104	K.VLVDMSR.V
83 - 89	835.5139	95	K.VLVDMSR.V Oxidation (M)
90 - 111	2288.5146	154	R.VQDDEVGDGTTSVTVLAAELLR.E
139 - 154	1657.0321	136	R.EALLSSAVDHGSDEVK.F
171 - 181	1376.9300	136	K.LLTHHKDHFTK.L
182 - 189	870.6255	98	K.LAVEAVLR.L
237 - 248	1307.8521	154	K.ILIANTGMDTDK.I Oxidation (M)
237 - 250	1549.0093	116	K.ILIANTGMDTDKIK.I Oxidation (M)
264 - 274	1282.8317	131	K.VAEIEHAEKEK.M
348 - 358	1275.7870	107	K.LIEEVMIGEDK.L
377 - 388	1330.8250	124	R.GATQQILDEAER.S
428 - 441	1497.9342	140	R.TPGKEAVAMESYAK.A Oxidation (M)
432 - 444	1438.8991	114	K.EAVAMESYAKALR.M
467 - 481	1546.9389	160	R.AAHSEGNTTAGLDMR.E Oxidation (M)
Spot 378
Start - End	Observed mass	Delta mass (ppm)	Peptide sequence
55 - 69	1755.7100	-73	K.ALLNNSHYYHMAHGK.D
55 - 69	1771.7100	-70	K.ALLNNSHYYHMAHGK.D Oxidation (M)
55 - 74	2331.9400	-70	K.ALLNNSHYYHMAHGKDFASR.G
55 - 74	2347.9300	-72	K.ALLNNSHYYHMAHGKDFASR.G Oxidation (M)
75 - 82	920.3800	-77	R.GIEMSEVR.L
98 - 108	1127.5600	-86	K.ALTGGIAHLFK.Q
239 - 248	1032.4700	-131	K.LNTKVTGATK.K
300 - 307	912.4400	-107	R.GRIPVNTR.F
383 - 393	1193.5500	-78	K.VGKFPFAANSR.A
386 - 393	909.3800	-86	K.FPFAANSR.A
Spot 436
Start-end	Observed mass	Delta mass (ppm)	Peptide sequence
76 - 92	1870.09	78	K.YNNVEAGKYTVGLGQTR.M
84 - 92	994.586	55	K.YTVGLGQTR.M
117 - 126	1170.7	64	R.IQLPWDSVGR.L
204 - 210	769.484	36	K.APLALER.G
258 - 264	944.576	47	K.KIQNQWK.Q
259 - 264	816.471	43	K.IQNQWK.Q
316 - 324	891.515	25	K.GLEAFGGLK.L
341 - 349	1069.58	72	K.ASQDMFDKK.T
420 - 430	1202.69	14	K.LVSSTSDLPKR.L
450 - 455	851.441	43	R.EQFYHK.V
477 - 482	783.459	109	R.VDEQHR.R
477 - 483	939.518	45	R.VDEQHRR.K
Spot 484
Start - End	Observed mass	Delta mass (ppm)	Peptide sequence
8 - 13	863.4462	14	R.CCRVLR.S
70 - 79	1144.6720	31	K.TGEYPVPLIR.R
198 - 206	1153.6559	35	K.ANWYFLLAR.S
280 - 294	1465.9220	42	K.TRPVVAAGAVGLAQR.A
295 - 306	1379.7938	56	R.ALDEATKYALER.K
340 - 348	990.5112	48	R.AAWEVDSGR.R
340 - 349	1146.6283	55	R.AAWEVDSGRR.N
349 - 358	1186.6725	43	R.RNTYYASIAK.A
350 - 358	1030.5636	42	R.NTYYASIAK.A
396 - 408	1598.8697	33	K.IYQIYEGTSQIQR.L
Spot 542
Start-end	Observed mass	Delta mass (ppm)	Peptide sequence
172 - 183	1276.52	-74	R.AEGDSWVLNGTK.A
263 - 272	1151.45	-91	K.IAMQTLDMGR.I Oxidation (M)
263 - 272	1167.45	-85	K.IAMQTLDMGR.I 2 Oxidation (M)
298 - 306	951.404	-98	R.MAFGAPLTK.L Oxidation (M)
307 - 313	875.428	-122	K.LQVIQFK.L
314 - 325	1260.54	-97	K.LADMALALESAR.L
381 - 386	817.292	-140	R.HYRDAR.I
387 - 399	1538.62	-95	R.ITEIYEGTSEIQR.L
400 - 408	991.531	-111	R.LVIAGHLLR.S
Spot 546
Start - End	Observed mass	Delta mass (ppm)	Peptide sequence
10 - 21	1100.6500	-16	R.ILVTGGSGLVGK.A
148 - 155	1047.5315	-5	K.RMIDVQNR.A Oxidation (M)
149 - 155	891.4288	-7	R.MIDVQNR.A Oxidation (M)
200 - 214	1489.7603	14	K.SSGSALTVWGTGNPR.R
276 - 282	809.3985	-21	K.SDGQFKK.T
291 - 297	911.4554	-7	R.TYLPDFR.F
307 - 320	1790.9209	99	K.ETCAWFTDNYEQAR.K
Spot 557
Start - End	Observed mass	Delta mass (ppm)	Peptide sequence
29 - 43	1506.7681	31	K.GILAADESVGTMGNR.L Oxidation (M)
29 - 46	1904.0159	27	K.GILAADESVGTMGNRLQR.I Oxidation (M)
108 - 120	1241.6878	32	K.LDQGGAPLAGTNK.E
121 - 133	1418.7579	32	K.ETTIQGLDGLSER.C
140 - 148	1079.5533	24	K.DGVDFGKWR.A
242 - 258	1932.0853	44	K.KYTPEQVAMATVTALHR.T Oxidation (M)
297 - 303	829.4230	3	K.LSFSYGR.A
321 - 330	1226.6044	17	K.EATQEAFMKR.A Oxidation (M)
Spot 558
Start-end	Observed mass	Delta mass (ppm)	Peptide sequence
117 - 122	812.372	18	K.FYDDPR.S
131 - 139	1139.6	15	R.LQSWLYSSR.L
222 - 228	829.448	117	K.GDPHEMK.I Oxidation (M)
278 - 285	990.559	19	K.FDKGPWLK.Q
290 - 295	802.471	18	R.TLYHLR.L
327 - 332	799.475	22	R.VLHQFR.E
Spot 605
Start-end	Observed mass	Delta mass (ppm)	Peptide sequence
1 - 10	1142.54	-31	-.MATFVELSTK.A Oxidation (M)
34 - 41	864.424	-39	K.VAIDAGYR.H
70 - 78	1106.58	-33	K.REDLFIVSK.L
156 - 169	1576.77	-27	K.ALGVSNFSHFQIEK.L
244 - 251	871.499	-43	K.TAAQVLIR.F
252 - 256	700.353	-51	R.FHIQR.N
270 - 280	1351.71	-13	R.IVENIQVFDFK.L
Spot 612
Start - End	Observed mass	Delta mass (ppm)	Peptide sequence
11 - 20	1226.7205	94	R.FKDLGEENFK.A
42 - 51	1149.7080	81	K.LVNEVTEFAK.T
65 - 73	1017.6219	84	K.SLHTLFGDK.L
107 - 114	940.5223	79	K.DDNPNLPR.L
137 - 144	1055.6846	91	K.KYLYEIAR.R
138 - 144	927.5782	92	K.YLYEIAR.R
138 - 145	1083.6913	89	K.YLYEIARR.H
182 - 190	1074.6370	88	K.LDELRDEGK.A
210 - 218	1019.6643	84	R.AFKAWAVAR.L
219 - 225	875.5760	76	R.LSQRFPK.A
226 - 233	880.5038	71	K.AEFAEVSK.L
234 - 240	789.5142	54	K.LVTDLTK.V
Spot 618
Start - End	Observed mass	Delta mass (ppm)	Peptide sequence
47 - 52	865.3842	-37	R.REFEER.H
48 - 52	709.2855	-42	R.EFEER.H
147 - 155	1002.4827	-18	K.SQPAPAEFR.A
177 - 184	1006.5164	-26	R.RFQVVDSR.A
178 - 184	850.4104	-37	R.FQVVDSR.A
189 - 197	1088.5235	-23	R.FRGTEPEPR.D
231 - 236	801.3953	-38	R.HLFQEK.K
283 - 293	1228.6089	-16	R.ARPEDVISEGR.G
Spot 656
Start - End	Observed mass	Delta mass (ppm)	Peptide sequence
73 - 78	718.3474	-108	R.APIYVR.V
123 - 130	933.5336	-58	K.VKVVYVAR.N
125 - 130	706.3731	-73	K.VVYVAR.N
131 - 144	1732.8684	8	R.NPKDVAVSYYHFHR.M
134 - 144	1393.6739	7	K.DVAVSYYHFHR.M
134 - 147	1797.8522	8	K.DVAVSYYHFHRMEK.A Oxidation (M)
207 - 213	833.4371	-61	K.ILEFVGR.S
266 - 275	1166.5625	-15	K.TTFTVAQNER.F
266 - 283	2106.0320	26	K.TTFTVAQNERFDADYAEK.M
Spot 770
Start - End	Observed mass	Delta mass (ppm)	Peptide sequence
6 - 12	784.5175	-29	R.VLVAVKR.V
12 - 19	963.5438	-19	K.RVIDYAVK.I
13 - 19	807.4367	-30	R.VIDYAVK.I
86 - 98	1403.7347	5	R.GIHVEVPPAEAER.L
99 - 106	853.5062	-23	R.LGPLQVAR.V
165 - 174	1102.5708	-3	R.EIDGGLETLR.L
175 - 186	1295.7735	-24	R.LKLPAVVTADLR.L
222 - 233	1339.7218	0	K.LSVISVEDPPQR.T
Spot 782
Start-end	Observed mass	Delta mass (ppm)	Peptide sequence
67 - 78	1292.73	23	R.VSVADHSLHLSK.A
165 - 173	953.583	20	R.RQGGLGPIR.I
166 - 173	797.484	27	R.QGGLGPIR.I
187 - 200	1624.84	46	K.DYGVYLEDSGHTLR.G
201 - 212	1359.85	39	R.GLFIIDDKGILR.Q
213 - 223	1225.74	39	R.QITLNDLPVGR.S
224 - 230	819.452	39	R.SVDETLR.L
231 - 240	1212.68	44	R.LVQAFQYTDK.H
Spot 795
Start - End	Observed mass	Delta mass (ppm)	Peptide sequence
6 - 14	1082.5485	-27	R.KFFVGGNWK.M
7 - 17	954.4557	-29	K.FFVGGNWK.M
7 - 19	1512.7540	8	K.FFVGGNWKMNGQK.L
7 - 19	1528.7595	15	K.FFVGGNWKMNGQK.L Oxidation (M)
65 - 77	1458.7198	-2	R.HVFGESDELIGQK.V
140 - 152	1466.7359	9	K.TATPQQAQEVHEK.L
140 - 154	1735.9218	8	K.TATPQQAQEVHEKLR.G
153 - 158	772.4596	-30	K.LRGWLK.S
159 - 170	1234.5987	-3	K.SNVSDAVAQSTR.I
Spot 818
Start - End	Observed mass	Delta mass (ppm)	Peptide sequence
83 - 89	905.4073	-101	R.NISRIMR.V Oxidation (M)
90 - 109	2209.9475	-27	R.VNNSTMLGASGDYADFQYLK.Q Oxidation (M)
132 - 139	983.4795	-64	R.AIHSWLTR.A
197 - 211	1726.8741	-34	R.EVLEKQPVLSQTEAR.D
202 - 211	1128.5418	-52	K.QPVLSQTEAR.D
220 - 224	713.3365	-86	R.VLYYR.D
232 - 240	1036.4628	-101	R.FQIATVTEK.G
Spot 820
Start-end	Observed mass	Delta mass (ppm)	Peptide sequence
7 - 13	920.473	-1	K.LHYFNAR.G
37 - 45	1046.53	-13	K.SAEDLDKLR.N
130 - 138	1171.59	1	K.NRYFPAFEK.V
142 - 152	1217.59	2	K.SHGQDYLVGNK.L
142 - 155	1573.82	5	K.SHGQDYLVGNKLSR.A
196 - 204	1029.6	13	K.KFLQPGSPR.K
197 - 204	901.475	-15	K.FLQPGSPR.K
Spot 824
Start - End	Observed mass	Delta mass (ppm)	Peptide sequence
7 - 13	920.4362	-41	K.LHYFNAR.G
79 - 84	757.3328	-73	K.YNLYGK.D
130 - 138	1171.5607	-25	K.NRYFPAFEK.V
132 - 138	901.4310	-16	R.YFPAFEK.V
142 - 152	1217.5574	-28	K.SHGQDYLVGNK.L
142 - 155	1573.7923	-10	K.SHGQDYLVGNKLSR.A
196 - 204	1029.5518	-31	K.KFLQPGSPR.K
205 - 217	1529.7852	15	R.KPPMDEKSLEEAR.K
Spot 840
Start - End	Observed mass	Delta mass (ppm)	Peptide sequence
1 - 12	1484.7746	9	-.MPPYTVVYFPVR.G Oxidation (M)
2 - 12	1337.7428	13	M.PPYTVVYFPVR.G
2 - 14	1550.8583	7	M.PPYTVVYFPVRGR.C
56 - 71	1883.9727	12	K.FQDGDLTLYQSNTILR.H
104 - 121	2155.0784	9	K.YISLIYTNYEAGKDDYVK.A
122 - 141	2126.1824	10	K.ALPGQLKPFETLLSQNQGGK.T
Spot 850
Start - End	Observed mass	Delta mass (ppm)	Peptide sequence
136 - 153	1947.1616	49	K.QISRDYGVLLEGSGLALR.G
140 - 153	1462.8649	51	R.DYGVLLEGSGLALR.G
154 - 165	1285.7818	24	R.GLFIIDPNGVIK.H
166 - 176	1206.7105	43	K.HLSVNDLPVGR.S
177 - 183	833.4499	16	R.SVEETLR.L
218 - 222	714.3440	-2	K.EYFQK.V
Spot 964
Start-end	Observed mass	Delta mass (ppm)	Peptide sequence
55 - 66	1422.72	1	R.AVAYQMWQNLAK.A
55 - 66	1438.72	7	R.AVAYQMWQNLAK.A Oxidation (M)
55 - 70	1851.95	5	R.AVAYQMWQNLAKAETK.L
80 - 93	1707.8	-52	R.RELSELVYTDVLDR.S
81 - 93	1551.81	10	R.ELSELVYTDVLDR.S
98 - 105	1037.49	13	R.NWQDYGVR.E
106 - 112	873.472	-8	R.EVDQVKR.L
182 - 189	904.472	-2	K.VSATREEL.-
Spot 1015
Start - End	Observed mass	Delta mass (ppm)	Peptide sequence
40 - 46	814.4718	-8	K.LPQTLSR.G
90 - 99	1205.6555	3	K.VFAENKEIQK.L
117 - 127	1268.6393	1	K.HLSPDGQYVPR.I
128 - 138	1277.7132	16	R.IMFVDPSLTVR.A
128 - 138	1293.6872	0	R.IMFVDPSLTVR.A Oxidation (M)
149 - 166	2085.0323	-12	R.LYAYEPADTALLLDNMKK.A Oxidation (M)
Spot 1054
Start-end	Observed mass	Delta mass (ppm)	Peptide sequence
2 - 22	2565.87	-74	M.TRDQNGTWEMESNENFEGYMK.A
2 - 22	2581.92	-54	M.TRDQNGTWEMESNENFEGYMK.A Oxidation (M)
23 - 31	1021.47	-59	K.ALDIDFATR.K
23 - 32	1149.56	-59	K.ALDIDFATRK.I
42 - 53	1379.59	-63	K.VIDQDGDNFKTK.T
54 - 59	712.313	-70	K.TTSTFR.N
77 - 84	968.467	-62	K.SLDNRHVK.A
Spot 1057
Start-end	Observed mass	Delta mass (ppm)	Peptide sequence
4 - 22	2325.09	81	R.DQNGTWEMESNENFEGYMK.A Oxidation (M)
23 - 31	1021.62	88	K.ALDIDFATR.K
23 - 32	1149.73	87	K.ALDIDFATRK.I
42 - 53	1379.8	87	K.VIDQDGDNFKTK.T
54 - 59	712.414	73	K.TTSTFR.N
Spot 1068
Start - End	Observed	ppm	Sequence
68 - 73	753.3941	50	R.EYGAWK.Q
116 - 122	784.5332	52	R.IKPEAVK.M
123 - 128	818.4820	59	K.MVQVWR.D
123 - 128	834.4728	52	K.MVQVWR.D Oxidation (M)
135 - 141	870.5210	56	K.FNVSYLK.R
135 - 142	1026.6376	63	K.FNVSYLKR.-
Spot 1083
Start - End	Observed	ppm	Sequence
61 - 67	877.4723	6	R.RVVMNSR.E Oxidation (M)
68 - 73	753.3490	-10	R.EYGAWK.Q
68 - 79	1452.7607	34	R.EYGAWKQQVESK.N
116 - 122	784.4745	-23	R.IKPEAVK.M
123 - 128	818.4367	3	K.MVQVWR.D
123 - 128	834.4351	7	K.MVQVWR.D Oxidation (M)
123 - 134	1475.8156	8	K.MVQVWRDISLTK.F
135 - 141	870.4705	-2	K.FNVSYLK.R
Spot 1094
Start-end	Observed mass	Delta mass (ppm)	Peptide sequence
12 - 21	1290.58	13	R.SENYDKFMEK.M
12 - 21	1306.59	22	R.SENYDKFMEK.M Oxidation (M)
22 - 28	776.421	-16	K.MGVNIVK.R Oxidation (M)
22 - 29	916.55	11	K.MGVNIVKR.K
22 - 29	932.542	8	K.MGVNIVKR.K Oxidation (M)
39 - 51	1478.85	17	K.LTITQEGNKFTVK.E
97 - 107	1232.61	18	R.TDNGNELNTVR.E
Spot 1103
Start - End	Observed	ppm	Sequence
39 - 56	1915.3338	141	K.TFVNITPAEVGVLVGKDR.S
57 - 70	1470.9550	134	R.SSFYVNGLTLGGQK.C
76 - 89	1625.9777	142	R.DSLLQDGEFSMDLR.T
76 - 89	1641.9710	139	R.DSLLQDGEFSMDLR.T Oxidation (M)
92 - 105	1379.8983	132	K.STGGAPTFNVTVTK.T
106 - 116	1234.8448	111	K.TDKTLVLLMGK.E Oxidation (M)
128 - 136	1166.6481	120	K.CYEMASHLR.R
Spot 1123
Start-end	Observed mass	Delta mass (ppm)	Peptide sequence
7 - 20	1762.86	27	K.YQLQSQENFEAFMK.A
7 - 20	1778.85	26	K.YQLQSQENFEAFMK.A Oxidation (M)
21 - 31	1210.73	24	K.AIGLPEELIQK.G
50 - 57	824.481	36	K.FTITAGSK.V
81 - 96	1792.04	31	K.TVVQLEGDNKLVTTFK.N
91 - 96	708.446	24	K.LVTTFK.N
Spot 1140
Start - End	Observed	ppm	Sequence
2 - 12	1171.5696	-84	M.VLSPADKTNVK.A
18 - 32	1529.6312	-67	K.VGAHAGEYGAEALER.M
33 - 41	1071.4736	-75	R.MFLSFPTTK.T
33 - 41	1087.4970	-48	R.MFLSFPTTK.T Oxidation (M)
42 - 57	1833.7720	-65	K.TYFPHFDLSHGSAQVK.G
42 - 61	2212.9641	-56	K.TYFPHFDLSHGSAQVKGHGK.K
Spot 1141
Start - End	Observed	ppm	Sequence
2 - 12	1171.6269	-35	M.VLSPADKTNVK.A
18 - 32	1529.7107	-15	K.VGAHAGEYGAEALER.M
33 - 41	1087.5458	-3	R.MFLSFPTTK.T Oxidation (M)
42 - 57	1833.8637	-15	K.TYFPHFDLSHGSAQVK.G
42 - 61	2213.0785	-5	K.TYFPHFDLSHGSAQVKGHGK.K
Spot 1174
Start-end	Observed mass	Delta mass (ppm)	Peptide sequence
1 - 17	1938.69	-75	SEAEDASLLSFMQGYMK 2 Oxidation (M)
22 - 40	2016.88	-70	TAKDALSSVQESQVAQQAR
25 - 40	1716.72	-74	DALSSVQESQVAQQAR
Spot 1189
Start-end	Observed mass	Delta mass (ppm)	Peptide sequence
1 - 17	1922.88	17	SEAEDASLLSFMQGYMK Oxidation (M)
1 - 17	1938.87	17	SEAEDASLLSFMQGYMK 2 Oxidation (M)
22 - 40	2017.05	13	TAKDALSSVQESQVAQQAR
25 - 40	1716.86	11	DALSSVQESQVAQQAR
Spot 1201
Start - End	Observed mass	Delta mass (ppm)	Peptide sequence
8 - 15	1035.7143	112	R.KFLPLFDR.V
9 - 15	907.6009	107	K.FLPLFDR.V
49 - 62	1475.9933	124	K.VGDKVLLPEYGGTK.V
53 - 62	1076.7156	109	K.VLLPEYGGTK.V
63 - 74	1529.9475	97	K.VVLDDKDYFLFR.D
